# Supplementary material for: Interplay Between Plasma Glycine and Branched-Chain Amino Acids Contributes to the Development of Hypertension and Coronary Heart Disease
Source: Hypertension. 2024 Apr 8;81(6):1320–31. doi: 10.1161/HYPERTENSIONAHA.123.22649 (PMC11095885; doi:10.1161/HYPERTENSIONAHA.123.22649)
Supplement: Supplementary file 2 [file hyp-81-1320-s002.xlsx]

## Sheet: S1-competing risk regr.
	Results of competing risks regression analyses in the UK Biobank linking quintiles of glycine, tBCAAs and tBCAAs/glycine ratio with risk to develop essential hypertension (HTN) and coronary heart disease (CHD)
	HTN (adjusted for baseline BMI, age, sex, smoking status and alcohol intake frequency)
		Gly			BCAA			BCAA/Gly ratio
		B value	SE	p-value	B value	SE	p-value	B value	SE	p-value
Quintile	1	ref	ref	ref	ref	ref		ref	ref	ref
	2	-0.052	0.032	0.1	0.011	0.038	0.77	0.011	0.039	0.77
	3	-0.098	0.033	0.003	0.001	0.037	0.99	0.034	0.038	0.38
	4	-0.114	0.034	<,001	0.091	0.037	0.013	0.118	0.038	0.002
	5	-0.145	0.037	<,001	0.134	0.037	<,001	0.186	0.038	<,001
	CHD (adjusted for baseline BMI, age, sex, smoking status and alcohol intake frequency)
		Gly			BCAA			BCAA/Gly ratio
		B value	SE	p-value	B value	SE	p-value	B value	SE	p-value
Quintile	1	ref	ref	ref	ref	ref	ref	ref	ref	ref
	2	-0.031	0.021	0.14	-0.013	0.026	0.61	0.054	0.028	0.055
	3	-0.119	0.022	<,001	0.011	0.026	0.67	0.096	0.028	<,001
	4	-0.119	0.024	<,001	0.044	0.026	0.085	0.158	0.028	<,001
	5	-0.208	0.027	<,001	0.078	0.026	0.002	0.215	0.028	<,001
	HTN (additionally adjusted for baseline Townsend index and level of physical activity)
		Gly			BCAA			BCAA/Gly ratio
		B value	SE	p-value	B value	SE	p-value	B value	SE	p-value
Quintile	1	ref	ref	ref	ref	ref	ref	ref	ref	ref
	2	-0.07	0.033	0.032	0.021	0.039	0.59	-0.002	0.998	0.97
	3	-0.108	0.034	0.002	0.016	0.039	0.68	0.024	1.024	0.55
	4	-0.116	0.035	0.001	0.084	0.038	0.028	0.102	1.107	0.01
	5	-0.151	0.039	<,001	0.125	0.038	<,001	0.169	1.184	<,001
	CHD (additionally adjusted for baseline Townsend index and level of physical activity)
		Gly			BCAA			BCAA/Gly ratio
		B value	SE	p-value	B value	SE	p-value	B value	SE	p-value
Quintile	1	ref	ref	ref	ref	ref	ref	ref	ref	ref
	2	-0.014	0.021	0.52	0	0.026	1	0.053	0.028	0.062
	3	-0.1	0.022	<,001	0.023	0.026	0.38	0.096	0.028	<,001
	4	-0.105	0.024	<,001	0.054	0.026	0.037	0.154	0.028	<,001
	5	-0.191	0.027	<,001	0.074	0.026	0.004	0.198	0.028	<,001
	HTN (additionally adjusted for baseline Townsend index and level of physical activity)
		Gly			BCAA			BCAA/Gly ratio
		B value	SE	p-value	B value	SE	p-value	B value	SE	p-value
Quintile	1	ref	ref	ref	ref	ref	ref	ref	ref	ref
	2	-0.062	0.032	0.056	0.005	0.039	0.89	-0.013	0.04	0.745
	3	-0.095	0.034	0.005	-0.001	0.038	0.972	-0.003	0.039	0.934
	4	-0.092	0.035	0.009	0.057	0.038	0.133	0.068	0.039	0.086
	5	-0.114	0.038	0.003	0.109	0.038	0.004	0.134	0.04	<,001
	CHD (additionally adjusted for baseline Townsend index and level of physical activity)
		Gly			BCAA			BCAA/Gly ratio
		B value	SE	p-value	B value	SE	p-value	B value	SE	p-value
Quintile	1	ref	ref	<,001	ref	ref	0.03	ref	ref	ref
	2	-0.008	0.023	0.721	-0.016	0.028	0.563	0.048	0.031	0.119
	3	-0.083	0.024	<,001	0.011	0.028	0.682	0.097	0.03	0.001
	4	-0.1	0.025	<,001	0.041	0.028	0.138	0.143	0.03	<,001
	5	-0.181	0.03	<,001	0.058	0.028	0.037	0.185	0.031	<,001

## Sheet: S2-Gly IVs
SNPs identified as instrumental variables in GWAS on plasma glycine level
CHROM	POS	rsid	A1 (effect)	A2	A1_FREQ	BETA	SE	negLOG10_P	Localization	Nearest gene(s)
1	11903010	rs14078	A	G	0.139973	-0.025368	0.00444281	7.94609	ncRNA_intronic	NPPA-AS1
1	76217193	rs77773255	A	G	0.303273	0.0468775	0.00336558	43.3495	intronic	ACADM
1	120254506	rs561931	A	G	0.419852	-0.0272607	0.00312597	17.5551	UTR5	PHGDH
1	151919326	rs12116923	G	A	0.391455	0.0190208	0.00315737	8.76903	intergenic	THEM4;S100A10
1	214150821	rs79687284	C	G	0.0351	0.0721769	0.00836997	17.1837	ncRNA_intronic	PROX1-AS1
2	61583616	rs201144364	G	A	0.169739	0.0236155	0.00420637	7.70394	intronic	USP34
2	165555539	rs79953491	G	A	0.119299	0.0391618	0.00474513	15.8086	intronic	COBLL1
2	211540507	rs1047891	A	C	0.316352	0.554148	0.00305353	6588.16	exonic	CPS1
2	227047771	rs2943653	C	T	0.325938	0.0228848	0.0032917	11.4429	intergenic	LOC646736;MIR5702
3	12336507	rs11709077	A	G	0.119333	0.0319899	0.00474824	10.7907	intronic	PPARG
3	49460350	rs1464569	A	G	0.259059	0.0204106	0.00351126	8.21117	UTR3	NICN1
3	125906237	rs10934754	C	T	0.417598	0.0740985	0.00312317	123.519	ncRNA_intronic	ALDH1L1-AS2
3	125999375	rs78312207	A	G	0.0694629	0.0482163	0.00607695	14.6719	intergenic	ALDH1L1-AS2;KLF15
3	135874930	rs28519617	G	T	0.269595	-0.0246393	0.00349423	11.7503	intronic	MSL2
4	89679648	rs1452904	G	A	0.184284	0.0233899	0.00410729	7.90749	intronic	FAM13A
4	103146888	rs35225200	C	A	0.0829663	-0.03948	0.00575446	11.163	intergenic	BANK1;SLC39A8
5	55809127	rs157512	C	T	0.23692	0.0224296	0.00361337	9.26777	intronic	C5orf67
5	90255685	rs7704653	A	G	0.277339	0.0252112	0.00347863	12.3702	intronic	ADGRV1
5	131699958	rs200837	G	A	0.292865	-0.0258994	0.00338571	13.6935	ncRNA_intronic	MIR3936HG
6	26098474	rs79220007	C	T	0.0777992	-0.0391043	0.00574601	10.9956	intergenic	HFE;HIST1H4C
6	126717064	rs1591805	A	G	0.503871	-0.020894	0.00308192	10.9175	intergenic	CENPW;MIR588
6	160769423	rs555754	A	G	0.466323	0.0278085	0.00308939	18.6477	UTR5	SLC22A3
7	56091983	rs7811755	T	C	0.247647	-0.0780892	0.00356604	105.432	intronic	PSPH
7	75167958	rs1167834	A	G	0.438012	0.0180631	0.00315031	8.00712	intronic	HIP1
7	98965615	rs143524414	A	G	0.0699441	0.0344095	0.00612528	7.71248	intergenic	ARPC1A;ARPC1B
8	9184231	rs4240624	G	A	0.0922368	0.130356	0.00530913	132.186	ncRNA_intronic	LOC157273
8	9367743	rs1350559	G	C	0.403009	-0.0244981	0.0031544	14.0904	intergenic	LOC157273;TNKS
8	17424175	rs60218157	C	A	0.0272802	0.0604086	0.00944783	9.79032	UTR3	SLC7A2
8	117007850	rs2064009	C	T	0.429081	0.0224961	0.00311132	12.3157	ncRNA_intronic	LINC00536
8	126500031	rs28601761	G	C	0.420949	0.0611158	0.00315294	82.893	intergenic	TRIB1;LINC00861
9	6542112	rs77979581	A	T	0.300966	-0.0828409	0.00335519	133.652	intronic	GLDC
9	6664753	rs9785246	C	G	0.270079	0.0235273	0.00346333	10.9588	intergenic	GLDC;KDM4C
9	136153981	rs11244061	T	C	0.11646	-0.027363	0.00480199	7.9164	intergenic	ABO;SURF6
10	64927823	rs1935	G	C	0.472944	-0.0202848	0.00308568	10.3083	exonic	JMJD1C
12	345175	rs2080402	T	C	0.438536	-0.0199712	0.00310643	9.8902	intronic	SLC6A13
12	21368722	rs4363657	C	T	0.161012	0.0332283	0.00418723	14.6766	intronic	SLCO1B1
12	47143580	rs60557289	T	C	0.212018	0.0405531	0.00375954	26.3925	intergenic	LOC100288798;SLC38A4
12	47265729	rs2711697	C	A	0.367273	0.0230868	0.00319104	12.3301	intergenic	SLC38A4;AMIGO2
12	56865338	rs2657879	G	A	0.181653	0.0450908	0.00398237	28.9843	exonic	GLS2
12	57837387	rs4760244	T	A	0.489398	-0.022682	0.00309236	12.6519	intronic	INHBC
12	59788575	rs10877273	A	C	0.147833	0.0252023	0.00433551	8.21138	intergenic	LRIG3;SLC16A7
13	42314903	rs2039281	C	T	0.391778	-0.0184687	0.00314868	8.34822	intronic	VWA8
13	50707087	rs2812208	C	G	0.0212493	0.0592799	0.0106946	7.5261	ncRNA_intronic	DLEU1
14	21565146	rs2319625	T	C	0.173035	0.0224105	0.00406228	7.46115	intronic	ZNF219
14	100805583	rs11629457	T	C	0.265178	-0.0223682	0.00349157	9.82565	intronic	WARS
15	43950699	rs141866277	T	A	0.0235119	0.10153	0.0102294	22.4852	ncRNA_intronic	PPIP5K1P1-CATSPER2
15	58434388	rs12917145	C	A	0.0528268	-0.0642458	0.00709885	18.8416	intronic	AQP9
16	30758743	rs72793380	A	C	0.104565	-0.035384	0.00505526	11.5886	upstream	PHKG2
16	72213316	rs12926250	T	G	0.106084	-0.0316137	0.00500197	9.58216	intergenic	PMFBP1;LINC01572
16	81116280	rs1050350	A	G	0.0786414	-0.122095	0.00571009	100.587	UTR3	GCSH
16	81156808	rs16954688	A	G	0.0452866	-0.132466	0.00740251	70.8276	intronic	PKD1L2
17	45578435	rs11869940	A	T	0.495092	0.0323665	0.00308344	25.0421	intergenic	MRPL45P2;NPEPPS
19	7184762	rs891088	G	A	0.260335	0.0206964	0.00349696	8.48718	intronic	INSR
19	10332988	rs10409243	C	T	0.398606	-0.0188439	0.00318788	8.46807	UTR3	S1PR2
19	18210922	rs11671389	T	A	0.254258	-0.0293872	0.00354477	15.9442	intronic	MAST3
19	41341229	rs12461964	G	A	0.496886	-0.0256576	0.00307935	16.0974	intergenic	CYP2T1P;CYP2A6
20	5497227	rs186366783	A	T	0.0281446	-0.0578413	0.00943702	9.05307	intergenic	LINC01729;GPCPD1

## Sheet: S3-tBCAAs IVs
SNPs identified as instrumental variables in GWAS on plasma tBCAAs level
CHROM	POS	rsid	A1 (effect)	A2	A1_FREQ	BETA	SE	negLOG10_P	Localization	Nearest gene(s)
1	910935	rs2340592	A	G	0.181044	-0.0229613	0.0041596	7.46942	UTR3	PERM1
1	100685209	rs12566522	C	G	0.0948922	0.0343186	0.00539059	9.71224	intronic	DBT
1	219695670	rs2485302	G	A	0.343383	-0.0214295	0.00332166	9.95448	ncRNA_intronic	LOC102723886
2	27730940	rs1260326	T	C	0.392547	0.054626	0.00323133	63.3367	exonic	GCKR
2	65206769	rs34018642	G	A	0.127165	0.0411859	0.00476564	17.2554	intergenic	LINC02245;SLC1A4
2	165518799	rs75265117	G	C	0.119143	-0.0368388	0.00487676	13.3724	intergenic	GRB14;COBLL1
2	219691801	rs33985460	A	G	0.0578159	-0.0372013	0.00675344	7.44082	exonic	PRKAG3
2	227108446	rs2943652	C	T	0.353188	-0.0251222	0.00330552	13.5267	intergenic	LOC646736;MIR5702
3	135956305	rs684773	A	C	0.231907	-0.0252747	0.00374012	10.852	intergenic	MSL2;PCCB
4	89092662	rs77810442	T	C	0.0166585	-0.0805577	0.0133988	8.73705	intronic	ABCG2
4	89225171	rs10018448	A	G	0.465532	-0.0948034	0.00316087	196.444	ncRNA_intronic	LOC105369192
5	55861464	rs28650790	T	C	0.19098	0.0271997	0.00401708	10.8919	intronic	C5orf67
5	158459721	rs7720283	T	C	0.146569	-0.0246505	0.00446643	7.46687	intronic	EBF1
6	20680678	rs9348441	A	T	0.262285	0.0204616	0.00358577	7.93694	intronic	CDKAL1
7	73018524	rs34166762	C	T	0.28635	-0.0206361	0.00349445	8.45292	intronic	MLXIPL
7	107210383	rs11977187	C	T	0.299077	-0.0203584	0.00345389	8.42385	intronic	DUS4L
8	76760532	rs13273296	T	C	0.243671	-0.0212892	0.00369284	8.08729	intergenic	HNF4G;LINC01111
8	126491733	rs2954031	T	G	0.446707	-0.0200487	0.00318769	9.49567	intergenic	TRIB1;LINC00861
9	131912232	rs4836641	C	T	0.293986	-0.0193202	0.00347406	7.57158	intergenic	PTPA;IER5L
10	88820592	rs17096421	T	A	0.0577137	0.0590322	0.00687242	17.0563	intronic	GLUD1
12	20470199	rs11045171	G	A	0.197324	-0.0246827	0.00398707	9.22167	intergenic	LINC02468;PDE3A
12	47181325	rs79297632	C	G	0.066563	0.0373777	0.00633199	8.44663	intronic	SLC38A4
12	56865056	rs2638315	C	G	0.1815	0.0448564	0.00408461	27.3217	UTR3	GLS2
12	122591751	rs28731286	T	C	0.3268	0.0191487	0.00336535	7.89532	intronic	MLXIP
16	70207520	rs370014171	C	G	0.129907	-0.0851292	0.00482671	68.8365	upstream	CLEC18C;LOC400541
16	72088964	rs8062041	T	C	0.347878	0.0224242	0.00331926	10.8463	intronic	HP
17	7185779	rs117643180	A	C	0.0262536	-0.141189	0.00990487	45.3522	intronic	SLC2A4
17	7187415	rs67093270	A	G	0.0272483	-0.0664579	0.00984289	10.8345	intronic	SLC2A4
19	7197880	rs66921136	T	C	0.289279	0.020706	0.00349407	8.50744	intronic	INSR
19	49304215	rs4801776	T	C	0.298585	-0.0408831	0.0035224	30.4079	intronic	BCAT2
20	33934437	rs6088800	T	A	0.367395	0.0181363	0.00327579	7.50999	intronic	UQCC1
20	62347187	rs1741706	G	T	0.0821862	-0.0352404	0.00575255	9.04448	intronic	ZGPAT
22	18905964	rs2904552	T	C	0.104213	-0.0399499	0.00530403	13.2994	exonic	PRODH

## Sheet: S4-ratio IVs
SNPs identified as instrumental variables in GWAS on plasma tBCAAs/glycine ratio level
CHROM	POS	rsid	A1 (effect)	A2	A1_FREQ	BETA	SE	negLOG10_P	LOG10 p-gain	Localization	Nearest gene(s)
1	40035928	rs3768321	T	G	0.197915	0.0217506	0.00376295	8.12651	3.04202	ncRNA_intronic	LOC101929516
1	76106961	rs380075	T	A	0.305813	-0.038015	0.00324565	30.9481	-12.2523	intergenic	SLC44A5;ACADM
1	120254506	rs561931	A	G	0.419852	0.0250175	0.00303863	15.7364	-1.8187	UTR5	PHGDH
1	219670148	rs718700	C	T	0.403361	-0.0182855	0.0030555	8.66255	-1.08053	ncRNA_intronic	LOC102723886
2	27730940	rs1260326	T	C	0.392547	0.0392685	0.00306363	36.868	-26.4687	exonic	GCKR
2	65215257	rs10170033	C	T	0.245565	-0.0217874	0.00346712	9.48052	-5.83528	upstream	SLC1A4
2	165555539	rs79953491	G	A	0.119299	-0.0495483	0.00461187	26.1896	10.381	intronic	COBLL1
2	211540507	rs1047891	A	C	0.316352	-0.454994	0.00304231	4589.3	-1998.86	exonic	CPS1
2	227047771	rs2943653	C	T	0.325938	-0.0304673	0.00319929	20.7697	8.6639	intergenic	LOC646736;MIR5702
2	241855483	rs4675850	C	T	0.314089	-0.0209849	0.00326041	9.91104	3.22111	intronic	CROCC2
3	12336507	rs11709077	A	G	0.119333	-0.0361504	0.00461528	14.319	3.5283	intronic	PPARG
3	49734040	rs12496226	T	G	0.321165	0.0226629	0.00320944	11.7813	3.92449	intronic	RNF123
3	125904688	rs750714	A	G	0.417929	-0.0634779	0.00303991	95.9921	-27.2869	ncRNA_intronic	ALDH1L1-AS2
3	125999375	rs78312207	A	G	0.0694629	-0.0380441	0.00590737	9.92199	-4.74991	intergenic	ALDH1L1-AS2;KLF15
3	135950921	rs511154	A	G	0.232002	-0.0294097	0.00354582	15.9584	5.1161	intergenic	MSL2;PCCB
3	153858398	rs1960241	T	C	0.149753	-0.0231358	0.00418891	7.47689	1.68966	intronic	ARHGEF26
4	89225088	rs9995984	G	C	0.465371	0.052551	0.00300505	67.6949	-127.234	ncRNA_intronic	LOC105369192
5	55809127	rs157512	C	T	0.23692	-0.0287585	0.00351207	15.5748	6.30703	intronic	C5orf67
5	90255685	rs7704653	A	G	0.277339	-0.0243904	0.00338137	12.2606	-0.1096	intronic	ADGRV1
5	131699958	rs200837	G	A	0.292865	0.0251677	0.00329104	13.6858	-0.0077	ncRNA_intronic	MIR3936HG
6	25616453	rs78912080	G	A	0.0783539	0.0349342	0.00568654	9.09159	-0.48815	intronic	CARMIL1
6	130378833	rs12661188	T	C	0.316917	-0.0196707	0.00321881	9.00389	2.93032	intronic	L3MBTL3
6	160775652	rs519118	G	T	0.473369	-0.0242665	0.00300437	15.1757	-3.4196	intronic	SLC22A3
7	56072250	rs4948099	C	A	0.244022	0.0658081	0.0034853	78.7177	-26.0483	intergenic	NIPSNAP2;PSPH
7	98965615	rs143524414	A	G	0.0699441	-0.0360421	0.00595391	8.8477	1.13522	intergenic	ARPC1A;ARPC1B
7	107047554	rs4730237	T	C	0.228853	-0.0251332	0.00355733	11.7932	4.67723	intronic	COG5
8	9184231	rs4240624	G	A	0.0922368	-0.104986	0.00516329	91.0848	-41.1012	ncRNA_intronic	LOC157273
8	9367743	rs1350559	G	C	0.403009	0.0178493	0.00306642	8.23197	-5.85843	intergenic	LOC157273;TNKS
8	117007850	rs2064009	C	T	0.429081	-0.0210154	0.00302436	11.432	-0.8837	ncRNA_intronic	LINC00536
8	126500031	rs28601761	G	C	0.420949	-0.0581496	0.00306491	79.4673	-3.4257	intergenic	TRIB1;LINC00861
9	6542112	rs77979581	A	T	0.300966	0.0697406	0.0032627	100.521	-33.131	intronic	GLDC
9	6660302	rs66619219	T	C	0.270374	-0.0228512	0.00337252	10.906	0.2315	intergenic	GLDC;KDM4C
9	119256146	rs1861882	A	C	0.32613	0.0175337	0.00321014	7.32653	0.50189	intronic	ASTN2
9	136137106	rs687289	A	G	0.31794	0.0208301	0.00321425	10.0381	2.98559	intronic	ABO
10	89082248	rs191085215	C	T	0.0293641	0.0539058	0.00978581	7.44096	-2.04618	ncRNA_intronic	NUTM2A-AS1
12	345175	rs2080402	T	C	0.438536	0.0199801	0.00301955	10.4344	0.5442	intronic	SLC6A13
12	20463449	rs75293976	T	C	0.205451	-0.0218617	0.0037306	8.33404	0.68805	intergenic	LINC02468;PDE3A
12	21388829	rs73067080	C	T	0.156178	-0.0330107	0.00412249	14.929	0.2782	intronic	SLCO1B1
12	47143580	rs60557289	T	C	0.212018	-0.0266778	0.00365504	12.5358	-13.8567	intergenic	LOC100288798;SLC38A4
12	47311952	rs2715789	A	G	0.274486	-0.0185373	0.00336616	7.43706	-1.62636	intergenic	SLC38A4;AMIGO2
12	56435504	rs705705	C	G	0.341618	-0.0197091	0.00316985	9.29618	0.56655	upstream	RPS26
12	57766305	rs11172190	T	C	0.501087	-0.0223812	0.00300242	13.0425	1.044	intronic	R3HDM2
12	124515218	rs1716407	G	A	0.408992	-0.0198786	0.00304801	10.1572	4.29386	intronic	RFLNA
13	42310633	rs3862743	C	T	0.374037	-0.017332	0.00308402	7.71825	-0.06594	intronic	VWA8
13	50707087	rs2812208	C	G	0.0212493	-0.0579265	0.0103956	7.59887	0.07277	ncRNA_intronic	DLEU1
14	78290636	rs75070077	G	A	0.031004	-0.0495378	0.00882611	7.7	1.33858	intronic	ADCK1
15	44000545	rs201548527	G	A	0.066682	-0.0406299	0.00648337	9.43248	-5.05722	ncRNA_intronic	STRCP1
15	58434388	rs12917145	C	A	0.0528268	0.0523196	0.0069008	13.4651	-5.3765	intronic	AQP9
16	30758743	rs72793380	A	C	0.104565	0.0294944	0.00491409	8.70939	-2.87921	upstream	PHKG2
16	70368909	rs12325419	A	G	0.115988	-0.040996	0.00467137	17.7676	-49.5547	ncRNA_intronic	LOC100506083
16	72213316	rs12926250	T	G	0.106084	0.0334872	0.00486201	11.2445	1.66234	intergenic	PMFBP1;LINC01572
16	81116280	rs1050350	A	G	0.0786414	0.0950479	0.00555288	64.9041	-35.6829	UTR3	GCSH
16	81156808	rs16954688	A	G	0.0452866	0.110585	0.00719713	52.5196	-18.308	intronic	PKD1L2
17	7185779	rs117643180	A	C	0.0262536	-0.0939386	0.00939038	22.8273	-22.5249	intronic	SLC2A4
17	45578435	rs11869940	A	T	0.495092	-0.0327723	0.00299715	27.0948	2.0527	intergenic	MRPL45P2;NPEPPS
19	7220596	rs3890483	T	G	0.443947	0.0226198	0.00302715	13.1015	5.10182	intronic	INSR
19	10334663	rs2116942	T	G	0.396521	0.0201644	0.00312819	9.93895	1.60732	exonic	S1PR2
19	18210922	rs11671389	T	A	0.254258	0.0298745	0.0034456	17.3624	1.4182	intronic	MAST3
19	41341229	rs12461964	G	A	0.496886	0.0225161	0.00299335	13.2663	-2.8311	intergenic	CYP2T1P;CYP2A6
19	46160458	rs35845603	G	A	0.338923	0.0174397	0.003161	7.46221	3.11518	intergenic	EML2;GIPR
19	49309776	rs117048185	C	G	0.0176815	0.0640772	0.0113555	7.77597	-17.0742	exonic	BCAT2

## Sheet: S5-number of IVs used
Number of instrumental variables used in Mendelian randomization analyses
	SBP (UK Biobank, no subjects overlap)	DBP (UK Biobank, no subjects overlap)	HTN (UK Biobank, no subjects overlap)	CHD (UK Biobank, no subjects overlap)	CHD CardiogramPLUS	HTN FinnGen	CHD FinnGen	SBP (UK Biobank+ICBP)	DBP (UK Biobank+ICBP)
tBCAAs	33	33	33	33	30	30	30	28	28
glycine	57	57	57	57	53	52	52	47	47
tBCAAs/glycine	61	61	61	61	55	57	57	52	52
tBCAAs/glycine, pgain>10	22	22	22	22	21	21	21	20	20

## Sheet: S6-MR-Egger intercept
P value of the MR-Egger intercept corresponding to MR analyses performed
	SBP (UK Biobank, no subjects overlap)	DBP (UK Biobank, no subjects overlap)	HTN (UK Biobank, no subjects overlap)	CHD (UK Biobank, no subjects overlap)	CHD CardiogramPLUS	HTN FinnGen	CHD FinnGen	SBP (UK Biobank+ICBP)	DBP (UK Biobank+ICBP)
tBCAAs	0.284	0.364	0.376	0.437	0.0455303	0.998291	0.50935	0.126958	0.10736
glycine	0.241	0.859	0.439	0.011	0.0122146	0.167396	0.134588	0.209746	0.991557
tBCAAs/glycine	0.004	0.113	0.007	0.003	0.0164202	0.0279543	0.20451	0.00442262	0.222991
tBCAAs/glycine, pgain>10	0.927	0.797	0.188	0.497	0.752545	0.262987	0.996515	0.349419	0.348843

## Sheet: S7-Leave1out IVW
Leave-one-out IVW analyses
exposure	outcome	SNP	Beta	SE	p value
tBCAAs	HTN FinnGen	rs10018448	0.245403	0.122981	0.0459926
tBCAAs	HTN FinnGen	rs11045171	0.255761	0.0992757	0.00998731
tBCAAs	HTN FinnGen	rs117643180	0.221598	0.103768	0.0327193
tBCAAs	HTN FinnGen	rs11977187	0.266488	0.0922486	0.00386713
tBCAAs	HTN FinnGen	rs12566522	0.248342	0.100887	0.0138328
tBCAAs	HTN FinnGen	rs1260326	0.238984	0.10667	0.025065
tBCAAs	HTN FinnGen	rs13273296	0.265045	0.0933232	0.00451033
tBCAAs	HTN FinnGen	rs17096421	0.226549	0.10005	0.0235527
tBCAAs	HTN FinnGen	rs1741706	0.247537	0.100952	0.0142056
tBCAAs	HTN FinnGen	rs2340592	0.240701	0.101714	0.0179598
tBCAAs	HTN FinnGen	rs2485302	0.22621	0.0995227	0.0230294
tBCAAs	HTN FinnGen	rs2638315	0.245251	0.103398	0.0176963
tBCAAs	HTN FinnGen	rs28650790	0.238031	0.101679	0.0192323
tBCAAs	HTN FinnGen	rs28731286	0.244474	0.101514	0.0160281
tBCAAs	HTN FinnGen	rs2943652	0.215597	0.0970672	0.0263437
tBCAAs	HTN FinnGen	rs2954031	0.244351	0.101724	0.0163012
tBCAAs	HTN FinnGen	rs33985460	0.242952	0.101179	0.0163412
tBCAAs	HTN FinnGen	rs34018642	0.246339	0.102051	0.0157837
tBCAAs	HTN FinnGen	rs34166762	0.236983	0.101473	0.0195214
tBCAAs	HTN FinnGen	rs370014171	0.24276	0.106784	0.0230034
tBCAAs	HTN FinnGen	rs4801776	0.268774	0.100198	0.00730865
tBCAAs	HTN FinnGen	rs4836641	0.228073	0.0987142	0.0208639
tBCAAs	HTN FinnGen	rs66921136	0.232346	0.10014	0.0203295
tBCAAs	HTN FinnGen	rs67093270	0.242409	0.101145	0.0165455
tBCAAs	HTN FinnGen	rs684773	0.223824	0.0975708	0.0217923
tBCAAs	HTN FinnGen	rs75265117	0.237779	0.101946	0.0196796
tBCAAs	HTN FinnGen	rs7720283	0.251635	0.0991246	0.0111304
tBCAAs	HTN FinnGen	rs79297632	0.241263	0.10188	0.0178794
tBCAAs	HTN FinnGen	rs8062041	0.23623	0.101811	0.0203257
tBCAAs	HTN FinnGen	rs9348441	0.221599	0.0971232	0.0225115
tBCAAs	CHD FinnGen	rs10018448	0.230541	0.151697	0.128575
tBCAAs	CHD FinnGen	rs11045171	0.220103	0.1253	0.0789832
tBCAAs	CHD FinnGen	rs117643180	0.189024	0.127829	0.139215
tBCAAs	CHD FinnGen	rs11977187	0.245414	0.113509	0.0306137
tBCAAs	CHD FinnGen	rs12566522	0.219177	0.125101	0.0797728
tBCAAs	CHD FinnGen	rs1260326	0.187288	0.13078	0.152117
tBCAAs	CHD FinnGen	rs13273296	0.230153	0.122328	0.0599126
tBCAAs	CHD FinnGen	rs17096421	0.21046	0.125821	0.0943866
tBCAAs	CHD FinnGen	rs1741706	0.205845	0.124752	0.0989344
tBCAAs	CHD FinnGen	rs2340592	0.211609	0.125458	0.091664
tBCAAs	CHD FinnGen	rs2485302	0.187115	0.119441	0.117211
tBCAAs	CHD FinnGen	rs2638315	0.248865	0.123594	0.0440545
tBCAAs	CHD FinnGen	rs28650790	0.21646	0.125466	0.084483
tBCAAs	CHD FinnGen	rs28731286	0.224503	0.123955	0.0701146
tBCAAs	CHD FinnGen	rs2943652	0.174344	0.116021	0.132919
tBCAAs	CHD FinnGen	rs2954031	0.186511	0.118634	0.115914
tBCAAs	CHD FinnGen	rs33985460	0.217417	0.124534	0.0808375
tBCAAs	CHD FinnGen	rs34018642	0.229404	0.124566	0.0655286
tBCAAs	CHD FinnGen	rs34166762	0.213069	0.125473	0.089484
tBCAAs	CHD FinnGen	rs370014171	0.240526	0.130899	0.066137
tBCAAs	CHD FinnGen	rs4801776	0.250655	0.122858	0.0413308
tBCAAs	CHD FinnGen	rs4836641	0.208867	0.12511	0.0950235
tBCAAs	CHD FinnGen	rs66921136	0.21371	0.125312	0.0881162
tBCAAs	CHD FinnGen	rs67093270	0.206976	0.123229	0.0930325
tBCAAs	CHD FinnGen	rs684773	0.200525	0.123637	0.104828
tBCAAs	CHD FinnGen	rs75265117	0.210807	0.125843	0.0939031
tBCAAs	CHD FinnGen	rs7720283	0.217472	0.125008	0.0819171
tBCAAs	CHD FinnGen	rs79297632	0.214721	0.125686	0.0875644
tBCAAs	CHD FinnGen	rs8062041	0.19063	0.121667	0.11716
tBCAAs	CHD FinnGen	rs9348441	0.201058	0.124109	0.10523
tBCAAs	Coronary heart disease CardiogramPLUS	rs10018448	0.0509856	0.147975	0.730429
tBCAAs	Coronary heart disease CardiogramPLUS	rs11045171	0.0185276	0.119455	0.876742
tBCAAs	Coronary heart disease CardiogramPLUS	rs117643180	0.0237375	0.121758	0.845428
tBCAAs	Coronary heart disease CardiogramPLUS	rs11977187	0.0450734	0.111716	0.686606
tBCAAs	Coronary heart disease CardiogramPLUS	rs12566522	0.0191936	0.119448	0.872341
tBCAAs	Coronary heart disease CardiogramPLUS	rs1260326	0.0293796	0.125628	0.815093
tBCAAs	Coronary heart disease CardiogramPLUS	rs13273296	0.0267417	0.11878	0.821873
tBCAAs	Coronary heart disease CardiogramPLUS	rs17096421	0.0224922	0.119604	0.850833
tBCAAs	Coronary heart disease CardiogramPLUS	rs1741706	0.0202881	0.119285	0.864947
tBCAAs	Coronary heart disease CardiogramPLUS	rs2485302	0.0159036	0.119464	0.894095
tBCAAs	Coronary heart disease CardiogramPLUS	rs2638315	0.050408	0.118224	0.669833
tBCAAs	Coronary heart disease CardiogramPLUS	rs28650790	-0.00758357	0.112631	0.946318
tBCAAs	Coronary heart disease CardiogramPLUS	rs28731286	0.0212906	0.119318	0.858381
tBCAAs	Coronary heart disease CardiogramPLUS	rs2904552	0.0306986	0.117178	0.793335
tBCAAs	Coronary heart disease CardiogramPLUS	rs2943652	-0.0106837	0.113047	0.924706
tBCAAs	Coronary heart disease CardiogramPLUS	rs2954031	-0.0133812	0.10852	0.901864
tBCAAs	Coronary heart disease CardiogramPLUS	rs34018642	0.0229198	0.119721	0.848178
tBCAAs	Coronary heart disease CardiogramPLUS	rs34166762	0.0135143	0.118854	0.909471
tBCAAs	Coronary heart disease CardiogramPLUS	rs370014171	0.0437386	0.120642	0.716943
tBCAAs	Coronary heart disease CardiogramPLUS	rs4801776	0.0369177	0.119351	0.757077
tBCAAs	Coronary heart disease CardiogramPLUS	rs4836641	0.00888546	0.117778	0.939863
tBCAAs	Coronary heart disease CardiogramPLUS	rs66921136	0.0154541	0.119311	0.89694
tBCAAs	Coronary heart disease CardiogramPLUS	rs67093270	0.0275957	0.117612	0.814493
tBCAAs	Coronary heart disease CardiogramPLUS	rs684773	-0.00321944	0.114917	0.97765
tBCAAs	Coronary heart disease CardiogramPLUS	rs75265117	0.00280324	0.117814	0.981017
tBCAAs	Coronary heart disease CardiogramPLUS	rs7720283	0.0279159	0.118805	0.81423
tBCAAs	Coronary heart disease CardiogramPLUS	rs77810442	0.0183298	0.11902	0.877605
tBCAAs	Coronary heart disease CardiogramPLUS	rs79297632	0.0398955	0.115991	0.73088
tBCAAs	Coronary heart disease CardiogramPLUS	rs8062041	-0.00231996	0.115891	0.984029
tBCAAs	Coronary heart disease CardiogramPLUS	rs9348441	0.00602818	0.117447	0.959065
tBCAAs	SBP (UK Biobank+ICBP)	rs10018448	2.49277	0.781049	0.00141505
tBCAAs	SBP (UK Biobank+ICBP)	rs11045171	1.86774	0.675191	0.00567071
tBCAAs	SBP (UK Biobank+ICBP)	rs117643180	1.66507	0.675272	0.013672
tBCAAs	SBP (UK Biobank+ICBP)	rs11977187	1.97199	0.652441	0.00250714
tBCAAs	SBP (UK Biobank+ICBP)	rs1260326	1.78567	0.705521	0.0113738
tBCAAs	SBP (UK Biobank+ICBP)	rs13273296	1.94724	0.662051	0.00326915
tBCAAs	SBP (UK Biobank+ICBP)	rs17096421	1.974	0.666571	0.00306225
tBCAAs	SBP (UK Biobank+ICBP)	rs1741706	1.96932	0.655428	0.00265902
tBCAAs	SBP (UK Biobank+ICBP)	rs2485302	1.80931	0.667126	0.00668591
tBCAAs	SBP (UK Biobank+ICBP)	rs2638315	1.91994	0.684021	0.00500286
tBCAAs	SBP (UK Biobank+ICBP)	rs28650790	1.76997	0.655839	0.00695917
tBCAAs	SBP (UK Biobank+ICBP)	rs28731286	1.79503	0.657974	0.00636977
tBCAAs	SBP (UK Biobank+ICBP)	rs2943652	1.70017	0.634263	0.00735014
tBCAAs	SBP (UK Biobank+ICBP)	rs2954031	1.78862	0.659883	0.00671804
tBCAAs	SBP (UK Biobank+ICBP)	rs34018642	1.91061	0.677777	0.00481841
tBCAAs	SBP (UK Biobank+ICBP)	rs34166762	1.80328	0.662028	0.00645201
tBCAAs	SBP (UK Biobank+ICBP)	rs370014171	1.92112	0.709515	0.00677619
tBCAAs	SBP (UK Biobank+ICBP)	rs4801776	2.03276	0.669899	0.0024099
tBCAAs	SBP (UK Biobank+ICBP)	rs4836641	1.81232	0.663831	0.00633175
tBCAAs	SBP (UK Biobank+ICBP)	rs6088800	1.8211	0.666766	0.00630973
tBCAAs	SBP (UK Biobank+ICBP)	rs66921136	1.87957	0.674788	0.00534578
tBCAAs	SBP (UK Biobank+ICBP)	rs67093270	1.83138	0.671248	0.00636566
tBCAAs	SBP (UK Biobank+ICBP)	rs684773	1.82507	0.671535	0.00657244
tBCAAs	SBP (UK Biobank+ICBP)	rs75265117	1.8019	0.670147	0.00717068
tBCAAs	SBP (UK Biobank+ICBP)	rs7720283	1.99805	0.633055	0.00159835
tBCAAs	SBP (UK Biobank+ICBP)	rs79297632	1.91606	0.67123	0.00430981
tBCAAs	SBP (UK Biobank+ICBP)	rs8062041	1.91394	0.673615	0.00449311
tBCAAs	SBP (UK Biobank+ICBP)	rs9348441	1.76811	0.645994	0.00619954
tBCAAs	DBP (UK Biobank+ICBP)	rs10018448	1.12273	0.412517	0.00649576
tBCAAs	DBP (UK Biobank+ICBP)	rs11045171	0.799445	0.356136	0.0247828
tBCAAs	DBP (UK Biobank+ICBP)	rs117643180	0.665616	0.351347	0.0581629
tBCAAs	DBP (UK Biobank+ICBP)	rs11977187	0.833543	0.351061	0.0175796
tBCAAs	DBP (UK Biobank+ICBP)	rs1260326	0.780453	0.373138	0.0364751
tBCAAs	DBP (UK Biobank+ICBP)	rs13273296	0.789495	0.355245	0.0262564
tBCAAs	DBP (UK Biobank+ICBP)	rs17096421	0.868678	0.347276	0.0123702
tBCAAs	DBP (UK Biobank+ICBP)	rs1741706	0.855474	0.343184	0.0126755
tBCAAs	DBP (UK Biobank+ICBP)	rs2485302	0.827057	0.353721	0.019379
tBCAAs	DBP (UK Biobank+ICBP)	rs2638315	0.825606	0.360563	0.0220347
tBCAAs	DBP (UK Biobank+ICBP)	rs28650790	0.746242	0.346419	0.0312279
tBCAAs	DBP (UK Biobank+ICBP)	rs28731286	0.732864	0.33295	0.0277274
tBCAAs	DBP (UK Biobank+ICBP)	rs2943652	0.70409	0.33233	0.03412
tBCAAs	DBP (UK Biobank+ICBP)	rs2954031	0.757971	0.349197	0.0299606
tBCAAs	DBP (UK Biobank+ICBP)	rs34018642	0.821108	0.357378	0.0215849
tBCAAs	DBP (UK Biobank+ICBP)	rs34166762	0.74371	0.340984	0.0291781
tBCAAs	DBP (UK Biobank+ICBP)	rs370014171	0.864142	0.372239	0.0202616
tBCAAs	DBP (UK Biobank+ICBP)	rs4801776	0.862386	0.356986	0.0157032
tBCAAs	DBP (UK Biobank+ICBP)	rs4836641	0.772796	0.35171	0.0280023
tBCAAs	DBP (UK Biobank+ICBP)	rs6088800	0.815806	0.354512	0.0213798
tBCAAs	DBP (UK Biobank+ICBP)	rs66921136	0.799918	0.355866	0.0245884
tBCAAs	DBP (UK Biobank+ICBP)	rs67093270	0.774433	0.353499	0.0284689
tBCAAs	DBP (UK Biobank+ICBP)	rs684773	0.789531	0.356155	0.0266357
tBCAAs	DBP (UK Biobank+ICBP)	rs75265117	0.754842	0.351932	0.0319649
tBCAAs	DBP (UK Biobank+ICBP)	rs7720283	0.850581	0.342867	0.0131093
tBCAAs	DBP (UK Biobank+ICBP)	rs79297632	0.803964	0.355887	0.0238806
tBCAAs	DBP (UK Biobank+ICBP)	rs8062041	0.811216	0.356222	0.0227697
tBCAAs	DBP (UK Biobank+ICBP)	rs9348441	0.74239	0.339768	0.0288896
tBCAAs	DBP (UK Biobank, no subjects overlap)	rs10018448	0.683495	0.503753	0.174843
tBCAAs	DBP (UK Biobank, no subjects overlap)	rs11045171	0.52785	0.429238	0.218796
tBCAAs	DBP (UK Biobank, no subjects overlap)	rs117643180	0.410042	0.434091	0.344864
tBCAAs	DBP (UK Biobank, no subjects overlap)	rs11977187	0.583692	0.415422	0.160004
tBCAAs	DBP (UK Biobank, no subjects overlap)	rs12566522	0.483563	0.425772	0.256069
tBCAAs	DBP (UK Biobank, no subjects overlap)	rs1260326	0.530271	0.448113	0.236674
tBCAAs	DBP (UK Biobank, no subjects overlap)	rs13273296	0.523909	0.429016	0.222015
tBCAAs	DBP (UK Biobank, no subjects overlap)	rs17096421	0.610036	0.419254	0.145655
tBCAAs	DBP (UK Biobank, no subjects overlap)	rs1741706	0.559043	0.424669	0.188034
tBCAAs	DBP (UK Biobank, no subjects overlap)	rs2340592	0.528312	0.428642	0.217753
tBCAAs	DBP (UK Biobank, no subjects overlap)	rs2485302	0.594693	0.413889	0.150763
tBCAAs	DBP (UK Biobank, no subjects overlap)	rs2638315	0.580777	0.431905	0.178726
tBCAAs	DBP (UK Biobank, no subjects overlap)	rs28650790	0.452894	0.418398	0.279054
tBCAAs	DBP (UK Biobank, no subjects overlap)	rs28731286	0.429013	0.398002	0.281071
tBCAAs	DBP (UK Biobank, no subjects overlap)	rs2904552	0.535133	0.430283	0.213618
tBCAAs	DBP (UK Biobank, no subjects overlap)	rs2943652	0.467183	0.425148	0.271824
tBCAAs	DBP (UK Biobank, no subjects overlap)	rs2954031	0.511258	0.429261	0.233646
tBCAAs	DBP (UK Biobank, no subjects overlap)	rs33985460	0.534628	0.428057	0.211678
tBCAAs	DBP (UK Biobank, no subjects overlap)	rs34018642	0.594687	0.423501	0.160255
tBCAAs	DBP (UK Biobank, no subjects overlap)	rs34166762	0.426462	0.398978	0.285122
tBCAAs	DBP (UK Biobank, no subjects overlap)	rs370014171	0.42887	0.447377	0.337745
tBCAAs	DBP (UK Biobank, no subjects overlap)	rs4801776	0.630375	0.426078	0.139011
tBCAAs	DBP (UK Biobank, no subjects overlap)	rs4836641	0.488405	0.425046	0.25053
tBCAAs	DBP (UK Biobank, no subjects overlap)	rs6088800	0.520947	0.428886	0.224499
tBCAAs	DBP (UK Biobank, no subjects overlap)	rs66921136	0.515178	0.429088	0.229893
tBCAAs	DBP (UK Biobank, no subjects overlap)	rs67093270	0.442342	0.414133	0.285468
tBCAAs	DBP (UK Biobank, no subjects overlap)	rs684773	0.455503	0.419232	0.27725
tBCAAs	DBP (UK Biobank, no subjects overlap)	rs75265117	0.559236	0.427673	0.191
tBCAAs	DBP (UK Biobank, no subjects overlap)	rs7720283	0.558982	0.42316	0.186512
tBCAAs	DBP (UK Biobank, no subjects overlap)	rs77810442	0.558194	0.424647	0.188682
tBCAAs	DBP (UK Biobank, no subjects overlap)	rs79297632	0.515375	0.429077	0.229703
tBCAAs	DBP (UK Biobank, no subjects overlap)	rs8062041	0.515471	0.429875	0.230482
tBCAAs	DBP (UK Biobank, no subjects overlap)	rs9348441	0.456878	0.414434	0.270282
tBCAAs	HTN (UK Biobank, no subjects overlap)	rs10018448	0.242239	0.100506	0.0159446
tBCAAs	HTN (UK Biobank, no subjects overlap)	rs11045171	0.203516	0.0858596	0.0177719
tBCAAs	HTN (UK Biobank, no subjects overlap)	rs117643180	0.17812	0.0863	0.0390217
tBCAAs	HTN (UK Biobank, no subjects overlap)	rs11977187	0.215965	0.0831329	0.00938146
tBCAAs	HTN (UK Biobank, no subjects overlap)	rs12566522	0.202277	0.08588	0.0185057
tBCAAs	HTN (UK Biobank, no subjects overlap)	rs1260326	0.207596	0.0895747	0.0204725
tBCAAs	HTN (UK Biobank, no subjects overlap)	rs13273296	0.208118	0.0854151	0.0148284
tBCAAs	HTN (UK Biobank, no subjects overlap)	rs17096421	0.210636	0.0859728	0.0142844
tBCAAs	HTN (UK Biobank, no subjects overlap)	rs1741706	0.213107	0.0843946	0.0115656
tBCAAs	HTN (UK Biobank, no subjects overlap)	rs2340592	0.2013	0.0856655	0.0187815
tBCAAs	HTN (UK Biobank, no subjects overlap)	rs2485302	0.20888	0.0854917	0.0145544
tBCAAs	HTN (UK Biobank, no subjects overlap)	rs2638315	0.200079	0.0869958	0.0214554
tBCAAs	HTN (UK Biobank, no subjects overlap)	rs28650790	0.179976	0.0788106	0.0223922
tBCAAs	HTN (UK Biobank, no subjects overlap)	rs28731286	0.189402	0.0821745	0.0211737
tBCAAs	HTN (UK Biobank, no subjects overlap)	rs2904552	0.211782	0.0854211	0.0131652
tBCAAs	HTN (UK Biobank, no subjects overlap)	rs2943652	0.190137	0.0843561	0.0241977
tBCAAs	HTN (UK Biobank, no subjects overlap)	rs2954031	0.194839	0.0847903	0.0215678
tBCAAs	HTN (UK Biobank, no subjects overlap)	rs33985460	0.210139	0.0848856	0.013303
tBCAAs	HTN (UK Biobank, no subjects overlap)	rs34018642	0.223468	0.0832464	0.00726566
tBCAAs	HTN (UK Biobank, no subjects overlap)	rs34166762	0.194372	0.0844385	0.0213391
tBCAAs	HTN (UK Biobank, no subjects overlap)	rs370014171	0.21344	0.0898639	0.0175417
tBCAAs	HTN (UK Biobank, no subjects overlap)	rs4801776	0.217327	0.0864483	0.0119386
tBCAAs	HTN (UK Biobank, no subjects overlap)	rs4836641	0.196758	0.0849103	0.0204904
tBCAAs	HTN (UK Biobank, no subjects overlap)	rs6088800	0.211798	0.0844431	0.0121357
tBCAAs	HTN (UK Biobank, no subjects overlap)	rs66921136	0.21098	0.0848741	0.012926
tBCAAs	HTN (UK Biobank, no subjects overlap)	rs67093270	0.191752	0.0841879	0.0227466
tBCAAs	HTN (UK Biobank, no subjects overlap)	rs684773	0.184832	0.081477	0.0232981
tBCAAs	HTN (UK Biobank, no subjects overlap)	rs75265117	0.200865	0.0860576	0.0195915
tBCAAs	HTN (UK Biobank, no subjects overlap)	rs7720283	0.216849	0.0822795	0.00840107
tBCAAs	HTN (UK Biobank, no subjects overlap)	rs77810442	0.201951	0.0857863	0.0185669
tBCAAs	HTN (UK Biobank, no subjects overlap)	rs79297632	0.204345	0.0857993	0.0172346
tBCAAs	HTN (UK Biobank, no subjects overlap)	rs8062041	0.197199	0.0854689	0.0210403
tBCAAs	HTN (UK Biobank, no subjects overlap)	rs9348441	0.191485	0.0831994	0.0213623
tBCAAs	CHD (UK Biobank, no subjects overlap)	rs10018448	0.133228	0.10944	0.223468
tBCAAs	CHD (UK Biobank, no subjects overlap)	rs11045171	0.149477	0.0891928	0.0937601
tBCAAs	CHD (UK Biobank, no subjects overlap)	rs117643180	0.109144	0.0934247	0.242702
tBCAAs	CHD (UK Biobank, no subjects overlap)	rs11977187	0.149074	0.0888946	0.0935481
tBCAAs	CHD (UK Biobank, no subjects overlap)	rs12566522	0.133587	0.0927413	0.149747
tBCAAs	CHD (UK Biobank, no subjects overlap)	rs1260326	0.102186	0.0949858	0.282013
tBCAAs	CHD (UK Biobank, no subjects overlap)	rs13273296	0.139522	0.0920827	0.129725
tBCAAs	CHD (UK Biobank, no subjects overlap)	rs17096421	0.126606	0.0929069	0.17297
tBCAAs	CHD (UK Biobank, no subjects overlap)	rs1741706	0.146717	0.0902665	0.104082
tBCAAs	CHD (UK Biobank, no subjects overlap)	rs2340592	0.138607	0.0921672	0.132617
tBCAAs	CHD (UK Biobank, no subjects overlap)	rs2485302	0.126431	0.0920511	0.169602
tBCAAs	CHD (UK Biobank, no subjects overlap)	rs2638315	0.155608	0.091826	0.090152
tBCAAs	CHD (UK Biobank, no subjects overlap)	rs28650790	0.119978	0.0906478	0.185649
tBCAAs	CHD (UK Biobank, no subjects overlap)	rs28731286	0.123554	0.090892	0.174037
tBCAAs	CHD (UK Biobank, no subjects overlap)	rs2904552	0.142364	0.0922797	0.122893
tBCAAs	CHD (UK Biobank, no subjects overlap)	rs2943652	0.116276	0.090132	0.197028
tBCAAs	CHD (UK Biobank, no subjects overlap)	rs2954031	0.113677	0.0871213	0.191956
tBCAAs	CHD (UK Biobank, no subjects overlap)	rs33985460	0.137524	0.092318	0.136308
tBCAAs	CHD (UK Biobank, no subjects overlap)	rs34018642	0.15304	0.0905184	0.0908926
tBCAAs	CHD (UK Biobank, no subjects overlap)	rs34166762	0.134176	0.0926448	0.147537
tBCAAs	CHD (UK Biobank, no subjects overlap)	rs370014171	0.176515	0.094281	0.0611764
tBCAAs	CHD (UK Biobank, no subjects overlap)	rs4801776	0.134938	0.0942034	0.152026
tBCAAs	CHD (UK Biobank, no subjects overlap)	rs4836641	0.120227	0.089363	0.178502
tBCAAs	CHD (UK Biobank, no subjects overlap)	rs6088800	0.132784	0.0925711	0.151457
tBCAAs	CHD (UK Biobank, no subjects overlap)	rs66921136	0.131567	0.0925794	0.155279
tBCAAs	CHD (UK Biobank, no subjects overlap)	rs67093270	0.129065	0.0925434	0.163125
tBCAAs	CHD (UK Biobank, no subjects overlap)	rs684773	0.1127	0.0874494	0.197488
tBCAAs	CHD (UK Biobank, no subjects overlap)	rs75265117	0.144628	0.0918831	0.115478
tBCAAs	CHD (UK Biobank, no subjects overlap)	rs7720283	0.144158	0.0906474	0.111764
tBCAAs	CHD (UK Biobank, no subjects overlap)	rs77810442	0.13584	0.0925811	0.142307
tBCAAs	CHD (UK Biobank, no subjects overlap)	rs79297632	0.136491	0.0925262	0.140168
tBCAAs	CHD (UK Biobank, no subjects overlap)	rs8062041	0.129804	0.0926334	0.161133
tBCAAs	CHD (UK Biobank, no subjects overlap)	rs9348441	0.133263	0.0926076	0.150149
tBCAAs	SBP (UK Biobank, no subjects overlap)	rs10018448	2.7049	1.04731	0.00980278
tBCAAs	SBP (UK Biobank, no subjects overlap)	rs11045171	1.98254	0.909224	0.029222
tBCAAs	SBP (UK Biobank, no subjects overlap)	rs117643180	1.64246	0.899373	0.067815
tBCAAs	SBP (UK Biobank, no subjects overlap)	rs11977187	2.13271	0.880529	0.0154319
tBCAAs	SBP (UK Biobank, no subjects overlap)	rs12566522	1.93485	0.904456	0.0324161
tBCAAs	SBP (UK Biobank, no subjects overlap)	rs1260326	1.92961	0.948461	0.041905
tBCAAs	SBP (UK Biobank, no subjects overlap)	rs13273296	2.12485	0.882949	0.0161046
tBCAAs	SBP (UK Biobank, no subjects overlap)	rs17096421	2.11637	0.90498	0.0193569
tBCAAs	SBP (UK Biobank, no subjects overlap)	rs1741706	2.10103	0.894338	0.0188106
tBCAAs	SBP (UK Biobank, no subjects overlap)	rs2340592	2.00637	0.908451	0.0272048
tBCAAs	SBP (UK Biobank, no subjects overlap)	rs2485302	1.95487	0.90743	0.0312177
tBCAAs	SBP (UK Biobank, no subjects overlap)	rs2638315	2.18344	0.907109	0.0160829
tBCAAs	SBP (UK Biobank, no subjects overlap)	rs28650790	1.85604	0.886072	0.0361995
tBCAAs	SBP (UK Biobank, no subjects overlap)	rs28731286	1.89581	0.890324	0.0332254
tBCAAs	SBP (UK Biobank, no subjects overlap)	rs2904552	1.97182	0.911691	0.030555
tBCAAs	SBP (UK Biobank, no subjects overlap)	rs2943652	1.87725	0.898436	0.0366661
tBCAAs	SBP (UK Biobank, no subjects overlap)	rs2954031	1.9095	0.89858	0.0335852
tBCAAs	SBP (UK Biobank, no subjects overlap)	rs33985460	2.06395	0.90095	0.0219714
tBCAAs	SBP (UK Biobank, no subjects overlap)	rs34018642	2.1318	0.902531	0.0181755
tBCAAs	SBP (UK Biobank, no subjects overlap)	rs34166762	1.84007	0.868497	0.0341169
tBCAAs	SBP (UK Biobank, no subjects overlap)	rs370014171	1.83227	0.949308	0.0535929
tBCAAs	SBP (UK Biobank, no subjects overlap)	rs4801776	2.34729	0.875075	0.00730985
tBCAAs	SBP (UK Biobank, no subjects overlap)	rs4836641	1.94059	0.902352	0.0315083
tBCAAs	SBP (UK Biobank, no subjects overlap)	rs6088800	1.93839	0.901867	0.0316103
tBCAAs	SBP (UK Biobank, no subjects overlap)	rs66921136	2.02359	0.908284	0.0258858
tBCAAs	SBP (UK Biobank, no subjects overlap)	rs67093270	1.8288	0.874938	0.036599
tBCAAs	SBP (UK Biobank, no subjects overlap)	rs684773	1.86285	0.888279	0.0359806
tBCAAs	SBP (UK Biobank, no subjects overlap)	rs75265117	2.00118	0.912458	0.0282952
tBCAAs	SBP (UK Biobank, no subjects overlap)	rs7720283	2.08858	0.894223	0.0195099
tBCAAs	SBP (UK Biobank, no subjects overlap)	rs77810442	2.04921	0.905613	0.0236486
tBCAAs	SBP (UK Biobank, no subjects overlap)	rs79297632	2.01923	0.908537	0.0262488
tBCAAs	SBP (UK Biobank, no subjects overlap)	rs8062041	2.03455	0.909332	0.0252593
tBCAAs	SBP (UK Biobank, no subjects overlap)	rs9348441	1.84208	0.866125	0.0334364
Gly	HTN FinnGen	rs10409243	-0.0650183	0.0247334	0.00856954
Gly	HTN FinnGen	rs1047891	-0.108698	0.061713	0.0781807
Gly	HTN FinnGen	rs1050350	-0.0638304	0.0253147	0.0116864
Gly	HTN FinnGen	rs10877273	-0.0659256	0.0251595	0.00878522
Gly	HTN FinnGen	rs10934754	-0.07074	0.0248716	0.00445219
Gly	HTN FinnGen	rs11244061	-0.0656865	0.0250959	0.00885967
Gly	HTN FinnGen	rs11629457	-0.0675471	0.0244378	0.0057091
Gly	HTN FinnGen	rs11671389	-0.0654878	0.0251238	0.00914449
Gly	HTN FinnGen	rs1167834	-0.0646105	0.024272	0.00776918
Gly	HTN FinnGen	rs11709077	-0.0646746	0.0247311	0.00891966
Gly	HTN FinnGen	rs12116923	-0.0662319	0.0251844	0.00854156
Gly	HTN FinnGen	rs12461964	-0.0678449	0.0246145	0.00584596
Gly	HTN FinnGen	rs12917145	-0.0660609	0.0251894	0.00872712
Gly	HTN FinnGen	rs12926250	-0.0659933	0.0251736	0.00875373
Gly	HTN FinnGen	rs14078	-0.0667615	0.0249123	0.00736533
Gly	HTN FinnGen	rs141866277	-0.0673231	0.0242573	0.00551374
Gly	HTN FinnGen	rs143524414	-0.0646339	0.0245937	0.00858722
Gly	HTN FinnGen	rs1452904	-0.0658443	0.025159	0.00886739
Gly	HTN FinnGen	rs1464569	-0.0666671	0.0250489	0.00777989
Gly	HTN FinnGen	rs157512	-0.0650051	0.0248078	0.00878412
Gly	HTN FinnGen	rs1591805	-0.0673442	0.0247595	0.00652945
Gly	HTN FinnGen	rs16954688	-0.0651871	0.0252991	0.00997622
Gly	HTN FinnGen	rs186366783	-0.065825	0.0250838	0.00868519
Gly	HTN FinnGen	rs200837	-0.0654926	0.0251204	0.00912987
Gly	HTN FinnGen	rs201144364	-0.0666036	0.0250539	0.00785111
Gly	HTN FinnGen	rs2039281	-0.0664197	0.0251564	0.00828406
Gly	HTN FinnGen	rs2064009	-0.0666146	0.0251361	0.00804539
Gly	HTN FinnGen	rs2080402	-0.0647971	0.0246061	0.00845415
Gly	HTN FinnGen	rs2319625	-0.0662506	0.0251753	0.00849901
Gly	HTN FinnGen	rs2657879	-0.0669701	0.0251488	0.00774583
Gly	HTN FinnGen	rs2711697	-0.0668212	0.0250537	0.00765062
Gly	HTN FinnGen	rs2812208	-0.0664384	0.0251474	0.00824284
Gly	HTN FinnGen	rs28519617	-0.0652924	0.024966	0.0089162
Gly	HTN FinnGen	rs2943653	-0.0637656	0.023648	0.00700838
Gly	HTN FinnGen	rs35225200	-0.0667815	0.0247523	0.00697581
Gly	HTN FinnGen	rs4240624	-0.0677602	0.0254285	0.00770482
Gly	HTN FinnGen	rs4363657	-0.0643399	0.0247685	0.00938631
Gly	HTN FinnGen	rs555754	-0.066142	0.0252057	0.00868798
Gly	HTN FinnGen	rs561931	-0.066098	0.0252026	0.00872445
Gly	HTN FinnGen	rs60218157	-0.0666664	0.0249194	0.00746655
Gly	HTN FinnGen	rs60557289	-0.0655476	0.0251634	0.00919067
Gly	HTN FinnGen	rs72793380	-0.066213	0.0251889	0.00857213
Gly	HTN FinnGen	rs7704653	-0.0660479	0.0251915	0.00874596
Gly	HTN FinnGen	rs77773255	-0.0660228	0.0252445	0.0089141
Gly	HTN FinnGen	rs77979581	-0.0659976	0.0253958	0.00935609
Gly	HTN FinnGen	rs7811755	-0.064547	0.0252392	0.0105456
Gly	HTN FinnGen	rs78312207	-0.0656857	0.0251509	0.00901027
Gly	HTN FinnGen	rs79220007	-0.0645687	0.0237146	0.00647415
Gly	HTN FinnGen	rs79687284	-0.06598	0.0251812	0.00878758
Gly	HTN FinnGen	rs79953491	-0.0656854	0.0251492	0.00900606
Gly	HTN FinnGen	rs891088	-0.0656627	0.0251086	0.00891883
Gly	HTN FinnGen	rs9785246	-0.0661884	0.0251906	0.00860135
Gly	CHD FinnGen	rs10409243	-0.074893	0.026948	0.00544977
Gly	CHD FinnGen	rs1047891	-0.115119	0.0672103	0.0867459
Gly	CHD FinnGen	rs1050350	-0.0795592	0.0274922	0.00380507
Gly	CHD FinnGen	rs10877273	-0.0762428	0.0274409	0.00546218
Gly	CHD FinnGen	rs10934754	-0.0804705	0.0272539	0.00315091
Gly	CHD FinnGen	rs11244061	-0.0745034	0.0263417	0.00467902
Gly	CHD FinnGen	rs11629457	-0.0765268	0.0273981	0.00521994
Gly	CHD FinnGen	rs11671389	-0.0776342	0.0270664	0.00412699
Gly	CHD FinnGen	rs1167834	-0.0759766	0.0274467	0.0056375
Gly	CHD FinnGen	rs11709077	-0.0753974	0.0273585	0.00585296
Gly	CHD FinnGen	rs12116923	-0.0755066	0.0273243	0.00572109
Gly	CHD FinnGen	rs12461964	-0.0752628	0.0273353	0.00589944
Gly	CHD FinnGen	rs12917145	-0.0763007	0.027447	0.00543711
Gly	CHD FinnGen	rs12926250	-0.0760471	0.0274471	0.00559394
Gly	CHD FinnGen	rs14078	-0.0767845	0.027174	0.00471833
Gly	CHD FinnGen	rs141866277	-0.0763707	0.0274107	0.0053335
Gly	CHD FinnGen	rs143524414	-0.075593	0.027393	0.00578774
Gly	CHD FinnGen	rs1452904	-0.0745736	0.0266423	0.00512509
Gly	CHD FinnGen	rs1464569	-0.0770773	0.0270507	0.0043807
Gly	CHD FinnGen	rs157512	-0.0746855	0.0268858	0.0054715
Gly	CHD FinnGen	rs1591805	-0.0753466	0.0272989	0.00577915
Gly	CHD FinnGen	rs16954688	-0.0740611	0.0274836	0.00704439
Gly	CHD FinnGen	rs186366783	-0.0754251	0.026976	0.00517385
Gly	CHD FinnGen	rs200837	-0.0765087	0.0274405	0.00530071
Gly	CHD FinnGen	rs201144364	-0.0760084	0.0274429	0.00561092
Gly	CHD FinnGen	rs2039281	-0.0762731	0.0274461	0.00545247
Gly	CHD FinnGen	rs2064009	-0.0764515	0.0274363	0.00532792
Gly	CHD FinnGen	rs2080402	-0.0760961	0.0274566	0.00557981
Gly	CHD FinnGen	rs2319625	-0.0772653	0.0267295	0.00384457
Gly	CHD FinnGen	rs2657879	-0.0743547	0.027189	0.00624309
Gly	CHD FinnGen	rs2711697	-0.0759675	0.0274528	0.0056539
Gly	CHD FinnGen	rs2812208	-0.0758526	0.0274251	0.00567812
Gly	CHD FinnGen	rs28519617	-0.0745864	0.0267697	0.0053326
Gly	CHD FinnGen	rs2943653	-0.0734535	0.025643	0.00417706
Gly	CHD FinnGen	rs35225200	-0.0765228	0.0272953	0.00505482
Gly	CHD FinnGen	rs4240624	-0.0728758	0.027609	0.00830133
Gly	CHD FinnGen	rs4363657	-0.0739149	0.0268635	0.00593227
Gly	CHD FinnGen	rs555754	-0.0738453	0.0266835	0.00564975
Gly	CHD FinnGen	rs561931	-0.0767778	0.0273967	0.00507165
Gly	CHD FinnGen	rs60218157	-0.0769675	0.0268421	0.0041384
Gly	CHD FinnGen	rs60557289	-0.0765601	0.027455	0.00529419
Gly	CHD FinnGen	rs72793380	-0.0766339	0.0273815	0.00513015
Gly	CHD FinnGen	rs7704653	-0.077378	0.0270578	0.00424002
Gly	CHD FinnGen	rs77773255	-0.0774461	0.0274022	0.00470932
Gly	CHD FinnGen	rs77979581	-0.0795786	0.0274256	0.0037124
Gly	CHD FinnGen	rs7811755	-0.0736696	0.0274177	0.00721098
Gly	CHD FinnGen	rs78312207	-0.076512	0.027431	0.00528299
Gly	CHD FinnGen	rs79220007	-0.0757074	0.027358	0.00565251
Gly	CHD FinnGen	rs79687284	-0.0766298	0.0273688	0.00511198
Gly	CHD FinnGen	rs79953491	-0.0755994	0.0274042	0.00580363
Gly	CHD FinnGen	rs891088	-0.0769716	0.027211	0.00467381
Gly	CHD FinnGen	rs9785246	-0.0750463	0.0271384	0.00568668
Gly	Coronary heart disease CardiogramPLUS	rs10409243	-0.0713795	0.0303695	0.0187548
Gly	Coronary heart disease CardiogramPLUS	rs1047891	-0.191624	0.0693587	0.00573075
Gly	Coronary heart disease CardiogramPLUS	rs1050350	-0.0702812	0.0307172	0.0221369
Gly	Coronary heart disease CardiogramPLUS	rs10877273	-0.0721568	0.0305226	0.0180766
Gly	Coronary heart disease CardiogramPLUS	rs10934754	-0.070582	0.0307687	0.0217931
Gly	Coronary heart disease CardiogramPLUS	rs11244061	-0.0695509	0.0281204	0.0133862
Gly	Coronary heart disease CardiogramPLUS	rs11629457	-0.0730171	0.0303253	0.016049
Gly	Coronary heart disease CardiogramPLUS	rs11671389	-0.0733505	0.0302956	0.0154712
Gly	Coronary heart disease CardiogramPLUS	rs1167834	-0.071565	0.0304007	0.0185697
Gly	Coronary heart disease CardiogramPLUS	rs11709077	-0.0723351	0.0305248	0.0178015
Gly	Coronary heart disease CardiogramPLUS	rs12116923	-0.071689	0.0304831	0.0186847
Gly	Coronary heart disease CardiogramPLUS	rs12461964	-0.0725104	0.0305088	0.0174679
Gly	Coronary heart disease CardiogramPLUS	rs12917145	-0.0724427	0.0305215	0.0176207
Gly	Coronary heart disease CardiogramPLUS	rs12926250	-0.0712082	0.0302739	0.0186662
Gly	Coronary heart disease CardiogramPLUS	rs1350559	-0.0728975	0.0304433	0.0166414
Gly	Coronary heart disease CardiogramPLUS	rs14078	-0.0728317	0.030371	0.0164818
Gly	Coronary heart disease CardiogramPLUS	rs141866277	-0.072526	0.0305429	0.0175698
Gly	Coronary heart disease CardiogramPLUS	rs143524414	-0.072002	0.03052	0.0183157
Gly	Coronary heart disease CardiogramPLUS	rs1452904	-0.07122	0.0302909	0.0187128
Gly	Coronary heart disease CardiogramPLUS	rs1464569	-0.0726094	0.0304457	0.0170848
Gly	Coronary heart disease CardiogramPLUS	rs157512	-0.0706109	0.0300201	0.018667
Gly	Coronary heart disease CardiogramPLUS	rs1591805	-0.0695062	0.0289345	0.016297
Gly	Coronary heart disease CardiogramPLUS	rs16954688	-0.0732615	0.0306174	0.0167201
Gly	Coronary heart disease CardiogramPLUS	rs186366783	-0.0718576	0.0304713	0.0183636
Gly	Coronary heart disease CardiogramPLUS	rs200837	-0.0705791	0.030194	0.0194122
Gly	Coronary heart disease CardiogramPLUS	rs201144364	-0.0726925	0.0304363	0.0169243
Gly	Coronary heart disease CardiogramPLUS	rs2039281	-0.0715825	0.0304513	0.018737
Gly	Coronary heart disease CardiogramPLUS	rs2064009	-0.0712864	0.0304109	0.0190725
Gly	Coronary heart disease CardiogramPLUS	rs2080402	-0.0727978	0.0304225	0.016716
Gly	Coronary heart disease CardiogramPLUS	rs2319625	-0.0735179	0.0298451	0.0137658
Gly	Coronary heart disease CardiogramPLUS	rs2657879	-0.0697438	0.0301279	0.0206172
Gly	Coronary heart disease CardiogramPLUS	rs2711697	-0.0716618	0.0305016	0.0188017
Gly	Coronary heart disease CardiogramPLUS	rs2812208	-0.0722061	0.0305214	0.0179934
Gly	Coronary heart disease CardiogramPLUS	rs28519617	-0.0690923	0.0286508	0.0158857
Gly	Coronary heart disease CardiogramPLUS	rs2943653	-0.0694702	0.0289928	0.0165695
Gly	Coronary heart disease CardiogramPLUS	rs35225200	-0.0724157	0.0305012	0.0175874
Gly	Coronary heart disease CardiogramPLUS	rs4240624	-0.0735741	0.0307955	0.016889
Gly	Coronary heart disease CardiogramPLUS	rs4363657	-0.0702487	0.0300463	0.0193865
Gly	Coronary heart disease CardiogramPLUS	rs555754	-0.0688715	0.0293225	0.0188361
Gly	Coronary heart disease CardiogramPLUS	rs561931	-0.0732959	0.0303604	0.0157699
Gly	Coronary heart disease CardiogramPLUS	rs60218157	-0.072554	0.030474	0.0172728
Gly	Coronary heart disease CardiogramPLUS	rs60557289	-0.0716171	0.0305527	0.0190756
Gly	Coronary heart disease CardiogramPLUS	rs72793380	-0.0722902	0.0305143	0.0178335
Gly	Coronary heart disease CardiogramPLUS	rs7704653	-0.0717855	0.0305165	0.0186552
Gly	Coronary heart disease CardiogramPLUS	rs77773255	-0.0748493	0.0301979	0.013189
Gly	Coronary heart disease CardiogramPLUS	rs77979581	-0.069745	0.0307283	0.0232241
Gly	Coronary heart disease CardiogramPLUS	rs7811755	-0.0683035	0.0305041	0.0251456
Gly	Coronary heart disease CardiogramPLUS	rs78312207	-0.0717336	0.0305017	0.0186832
Gly	Coronary heart disease CardiogramPLUS	rs79220007	-0.0729797	0.0302267	0.0157605
Gly	Coronary heart disease CardiogramPLUS	rs79687284	-0.072566	0.0304763	0.0172626
Gly	Coronary heart disease CardiogramPLUS	rs79953491	-0.0706937	0.0302311	0.0193643
Gly	Coronary heart disease CardiogramPLUS	rs891088	-0.0729252	0.0303646	0.0163212
Gly	Coronary heart disease CardiogramPLUS	rs9785246	-0.0720556	0.0305342	0.018283
Gly	SBP (UK Biobank+ICBP)	rs1047891	-0.777219	0.482206	0.107006
Gly	SBP (UK Biobank+ICBP)	rs1050350	-0.499349	0.195173	0.0105129
Gly	SBP (UK Biobank+ICBP)	rs10877273	-0.510926	0.193564	0.0083011
Gly	SBP (UK Biobank+ICBP)	rs10934754	-0.512003	0.195694	0.00888773
Gly	SBP (UK Biobank+ICBP)	rs11629457	-0.517243	0.189912	0.00645763
Gly	SBP (UK Biobank+ICBP)	rs11671389	-0.511398	0.193872	0.00834428
Gly	SBP (UK Biobank+ICBP)	rs1167834	-0.499811	0.190534	0.00871052
Gly	SBP (UK Biobank+ICBP)	rs11709077	-0.502028	0.192846	0.00923405
Gly	SBP (UK Biobank+ICBP)	rs12116923	-0.504259	0.193526	0.00917038
Gly	SBP (UK Biobank+ICBP)	rs12461964	-0.511706	0.193741	0.00826151
Gly	SBP (UK Biobank+ICBP)	rs12917145	-0.502245	0.193508	0.00944597
Gly	SBP (UK Biobank+ICBP)	rs12926250	-0.508381	0.194133	0.00882602
Gly	SBP (UK Biobank+ICBP)	rs1350559	-0.501024	0.19281	0.00936214
Gly	SBP (UK Biobank+ICBP)	rs14078	-0.516246	0.189876	0.00655078
Gly	SBP (UK Biobank+ICBP)	rs141866277	-0.517778	0.192477	0.00714342
Gly	SBP (UK Biobank+ICBP)	rs143524414	-0.502846	0.19265	0.00905014
Gly	SBP (UK Biobank+ICBP)	rs1464569	-0.50904	0.194045	0.00870801
Gly	SBP (UK Biobank+ICBP)	rs157512	-0.498316	0.189762	0.00863929
Gly	SBP (UK Biobank+ICBP)	rs1591805	-0.511498	0.19359	0.00823768
Gly	SBP (UK Biobank+ICBP)	rs16954688	-0.503499	0.194822	0.00975461
Gly	SBP (UK Biobank+ICBP)	rs186366783	-0.508172	0.194114	0.00884707
Gly	SBP (UK Biobank+ICBP)	rs200837	-0.504121	0.193806	0.00929076
Gly	SBP (UK Biobank+ICBP)	rs201144364	-0.50741	0.194118	0.00895099
Gly	SBP (UK Biobank+ICBP)	rs2039281	-0.50447	0.193555	0.00915156
Gly	SBP (UK Biobank+ICBP)	rs2064009	-0.509251	0.194108	0.00870212
Gly	SBP (UK Biobank+ICBP)	rs2080402	-0.498353	0.190136	0.00876636
Gly	SBP (UK Biobank+ICBP)	rs2319625	-0.509498	0.193928	0.0086078
Gly	SBP (UK Biobank+ICBP)	rs2657879	-0.512869	0.194032	0.00821232
Gly	SBP (UK Biobank+ICBP)	rs2711697	-0.507312	0.194187	0.00898844
Gly	SBP (UK Biobank+ICBP)	rs2812208	-0.502955	0.19276	0.00907479
Gly	SBP (UK Biobank+ICBP)	rs28519617	-0.514759	0.192345	0.00744554
Gly	SBP (UK Biobank+ICBP)	rs2943653	-0.491414	0.183749	0.00748682
Gly	SBP (UK Biobank+ICBP)	rs35225200	-0.536226	0.156449	0.000609234
Gly	SBP (UK Biobank+ICBP)	rs4240624	-0.53714	0.193079	0.00540295
Gly	SBP (UK Biobank+ICBP)	rs4363657	-0.509339	0.194157	0.00870736
Gly	SBP (UK Biobank+ICBP)	rs555754	-0.495005	0.190516	0.0093704
Gly	SBP (UK Biobank+ICBP)	rs60218157	-0.512272	0.193062	0.00796839
Gly	SBP (UK Biobank+ICBP)	rs60557289	-0.5089	0.194359	0.00883575
Gly	SBP (UK Biobank+ICBP)	rs7704653	-0.504846	0.193894	0.0092217
Gly	SBP (UK Biobank+ICBP)	rs77773255	-0.496609	0.193546	0.0102927
Gly	SBP (UK Biobank+ICBP)	rs77979581	-0.502964	0.195812	0.0102109
Gly	SBP (UK Biobank+ICBP)	rs7811755	-0.486649	0.193716	0.0119991
Gly	SBP (UK Biobank+ICBP)	rs78312207	-0.506513	0.194174	0.00909245
Gly	SBP (UK Biobank+ICBP)	rs79220007	-0.499894	0.191339	0.00898525
Gly	SBP (UK Biobank+ICBP)	rs79953491	-0.497871	0.191618	0.00937014
Gly	SBP (UK Biobank+ICBP)	rs891088	-0.502363	0.192592	0.00909579
Gly	SBP (UK Biobank+ICBP)	rs9785246	-0.506374	0.194095	0.00908352
Gly	DBP (UK Biobank+ICBP)	rs1047891	-0.0636664	0.322162	0.843341
Gly	DBP (UK Biobank+ICBP)	rs1050350	-0.226269	0.129969	0.0816922
Gly	DBP (UK Biobank+ICBP)	rs10877273	-0.224613	0.129005	0.0816621
Gly	DBP (UK Biobank+ICBP)	rs10934754	-0.225545	0.130207	0.0832384
Gly	DBP (UK Biobank+ICBP)	rs11629457	-0.228018	0.127567	0.0738658
Gly	DBP (UK Biobank+ICBP)	rs11671389	-0.223288	0.129233	0.0840247
Gly	DBP (UK Biobank+ICBP)	rs1167834	-0.219907	0.128219	0.0863287
Gly	DBP (UK Biobank+ICBP)	rs11709077	-0.22393	0.129163	0.0829699
Gly	DBP (UK Biobank+ICBP)	rs12116923	-0.223257	0.129172	0.0839221
Gly	DBP (UK Biobank+ICBP)	rs12461964	-0.227084	0.128546	0.0773024
Gly	DBP (UK Biobank+ICBP)	rs12917145	-0.218357	0.128349	0.0888908
Gly	DBP (UK Biobank+ICBP)	rs12926250	-0.221754	0.129015	0.0856454
Gly	DBP (UK Biobank+ICBP)	rs1350559	-0.222049	0.129152	0.0855634
Gly	DBP (UK Biobank+ICBP)	rs14078	-0.227761	0.127363	0.0737304
Gly	DBP (UK Biobank+ICBP)	rs141866277	-0.232542	0.126847	0.0667664
Gly	DBP (UK Biobank+ICBP)	rs143524414	-0.221593	0.128909	0.0856165
Gly	DBP (UK Biobank+ICBP)	rs1464569	-0.222024	0.129042	0.0853314
Gly	DBP (UK Biobank+ICBP)	rs157512	-0.220165	0.128481	0.0866025
Gly	DBP (UK Biobank+ICBP)	rs1591805	-0.228694	0.127347	0.0725214
Gly	DBP (UK Biobank+ICBP)	rs16954688	-0.222926	0.129692	0.0856346
Gly	DBP (UK Biobank+ICBP)	rs186366783	-0.224091	0.129094	0.082587
Gly	DBP (UK Biobank+ICBP)	rs200837	-0.216082	0.126789	0.088333
Gly	DBP (UK Biobank+ICBP)	rs201144364	-0.223031	0.129155	0.0841948
Gly	DBP (UK Biobank+ICBP)	rs2039281	-0.221838	0.129002	0.085496
Gly	DBP (UK Biobank+ICBP)	rs2064009	-0.22123	0.128979	0.0863017
Gly	DBP (UK Biobank+ICBP)	rs2080402	-0.219861	0.128385	0.0868016
Gly	DBP (UK Biobank+ICBP)	rs2319625	-0.224983	0.128867	0.080837
Gly	DBP (UK Biobank+ICBP)	rs2657879	-0.224883	0.129289	0.0819672
Gly	DBP (UK Biobank+ICBP)	rs2711697	-0.225584	0.128911	0.0801329
Gly	DBP (UK Biobank+ICBP)	rs2812208	-0.220812	0.12862	0.0860201
Gly	DBP (UK Biobank+ICBP)	rs28519617	-0.227349	0.128248	0.0762734
Gly	DBP (UK Biobank+ICBP)	rs2943653	-0.214689	0.124962	0.0857914
Gly	DBP (UK Biobank+ICBP)	rs35225200	-0.243389	0.100494	0.0154388
Gly	DBP (UK Biobank+ICBP)	rs4240624	-0.24465	0.128093	0.0561406
Gly	DBP (UK Biobank+ICBP)	rs4363657	-0.22091	0.12899	0.0867845
Gly	DBP (UK Biobank+ICBP)	rs555754	-0.222303	0.12923	0.085394
Gly	DBP (UK Biobank+ICBP)	rs60218157	-0.229748	0.125841	0.0678956
Gly	DBP (UK Biobank+ICBP)	rs60557289	-0.225648	0.129185	0.0806887
Gly	DBP (UK Biobank+ICBP)	rs7704653	-0.225415	0.128954	0.0804587
Gly	DBP (UK Biobank+ICBP)	rs77773255	-0.220019	0.129376	0.0890141
Gly	DBP (UK Biobank+ICBP)	rs77979581	-0.221076	0.130281	0.089712
Gly	DBP (UK Biobank+ICBP)	rs7811755	-0.219194	0.129956	0.0916645
Gly	DBP (UK Biobank+ICBP)	rs78312207	-0.22226	0.129178	0.0853284
Gly	DBP (UK Biobank+ICBP)	rs79220007	-0.211173	0.119041	0.0760711
Gly	DBP (UK Biobank+ICBP)	rs79953491	-0.217713	0.128004	0.0889744
Gly	DBP (UK Biobank+ICBP)	rs891088	-0.224494	0.129043	0.0819147
Gly	DBP (UK Biobank+ICBP)	rs9785246	-0.22305	0.129187	0.0842452
Gly	DBP (UK Biobank, no subjects overlap)	rs10409243	-0.295832	0.140636	0.0354202
Gly	DBP (UK Biobank, no subjects overlap)	rs1047891	-0.266541	0.337008	0.429
Gly	DBP (UK Biobank, no subjects overlap)	rs1050350	-0.313549	0.143197	0.0285505
Gly	DBP (UK Biobank, no subjects overlap)	rs10877273	-0.304902	0.142377	0.0322321
Gly	DBP (UK Biobank, no subjects overlap)	rs10934754	-0.300987	0.144061	0.0366802
Gly	DBP (UK Biobank, no subjects overlap)	rs11244061	-0.310113	0.138427	0.025074
Gly	DBP (UK Biobank, no subjects overlap)	rs11629457	-0.309043	0.140244	0.0275515
Gly	DBP (UK Biobank, no subjects overlap)	rs11671389	-0.298257	0.14259	0.0364648
Gly	DBP (UK Biobank, no subjects overlap)	rs1167834	-0.292068	0.136387	0.0322362
Gly	DBP (UK Biobank, no subjects overlap)	rs11709077	-0.303555	0.142843	0.0335784
Gly	DBP (UK Biobank, no subjects overlap)	rs11869940	-0.303706	0.143044	0.0337398
Gly	DBP (UK Biobank, no subjects overlap)	rs12116923	-0.302763	0.142909	0.0341275
Gly	DBP (UK Biobank, no subjects overlap)	rs12461964	-0.301993	0.143021	0.034726
Gly	DBP (UK Biobank, no subjects overlap)	rs12917145	-0.299757	0.142917	0.0359567
Gly	DBP (UK Biobank, no subjects overlap)	rs12926250	-0.296108	0.141115	0.0358741
Gly	DBP (UK Biobank, no subjects overlap)	rs1350559	-0.296334	0.141872	0.0367311
Gly	DBP (UK Biobank, no subjects overlap)	rs14078	-0.304349	0.142548	0.0327557
Gly	DBP (UK Biobank, no subjects overlap)	rs141866277	-0.306062	0.142711	0.0319823
Gly	DBP (UK Biobank, no subjects overlap)	rs143524414	-0.297301	0.141436	0.0355515
Gly	DBP (UK Biobank, no subjects overlap)	rs1452904	-0.303605	0.142751	0.0334354
Gly	DBP (UK Biobank, no subjects overlap)	rs1464569	-0.301624	0.14294	0.0348464
Gly	DBP (UK Biobank, no subjects overlap)	rs157512	-0.29738	0.141797	0.0359737
Gly	DBP (UK Biobank, no subjects overlap)	rs1591805	-0.309682	0.140075	0.0270472
Gly	DBP (UK Biobank, no subjects overlap)	rs16954688	-0.299629	0.143508	0.0368078
Gly	DBP (UK Biobank, no subjects overlap)	rs186366783	-0.301542	0.142943	0.0348998
Gly	DBP (UK Biobank, no subjects overlap)	rs1935	-0.314703	0.134509	0.0193022
Gly	DBP (UK Biobank, no subjects overlap)	rs200837	-0.291494	0.138935	0.0358999
Gly	DBP (UK Biobank, no subjects overlap)	rs201144364	-0.301574	0.142933	0.0348669
Gly	DBP (UK Biobank, no subjects overlap)	rs2039281	-0.298462	0.142189	0.0358123
Gly	DBP (UK Biobank, no subjects overlap)	rs2064009	-0.298068	0.142365	0.0362882
Gly	DBP (UK Biobank, no subjects overlap)	rs2080402	-0.300835	0.1429	0.0352731
Gly	DBP (UK Biobank, no subjects overlap)	rs2319625	-0.302366	0.142925	0.0343829
Gly	DBP (UK Biobank, no subjects overlap)	rs2657879	-0.299502	0.143046	0.0362824
Gly	DBP (UK Biobank, no subjects overlap)	rs2711697	-0.303771	0.142844	0.0334538
Gly	DBP (UK Biobank, no subjects overlap)	rs2812208	-0.297542	0.141614	0.035634
Gly	DBP (UK Biobank, no subjects overlap)	rs28519617	-0.302452	0.142968	0.0343857
Gly	DBP (UK Biobank, no subjects overlap)	rs28601761	-0.303035	0.14366	0.0349106
Gly	DBP (UK Biobank, no subjects overlap)	rs2943653	-0.296853	0.141825	0.0363409
Gly	DBP (UK Biobank, no subjects overlap)	rs35225200	-0.316894	0.132267	0.0165814
Gly	DBP (UK Biobank, no subjects overlap)	rs4240624	-0.32025	0.14292	0.0250415
Gly	DBP (UK Biobank, no subjects overlap)	rs4363657	-0.300026	0.142885	0.0357481
Gly	DBP (UK Biobank, no subjects overlap)	rs4760244	-0.30677	0.142038	0.0307903
Gly	DBP (UK Biobank, no subjects overlap)	rs555754	-0.307393	0.142245	0.0306939
Gly	DBP (UK Biobank, no subjects overlap)	rs561931	-0.305638	0.142643	0.0321385
Gly	DBP (UK Biobank, no subjects overlap)	rs60218157	-0.308043	0.140964	0.02887
Gly	DBP (UK Biobank, no subjects overlap)	rs60557289	-0.300342	0.143072	0.0357964
Gly	DBP (UK Biobank, no subjects overlap)	rs72793380	-0.30075	0.142914	0.0353427
Gly	DBP (UK Biobank, no subjects overlap)	rs7704653	-0.299418	0.142726	0.0359178
Gly	DBP (UK Biobank, no subjects overlap)	rs77773255	-0.293642	0.142521	0.0393667
Gly	DBP (UK Biobank, no subjects overlap)	rs77979581	-0.301422	0.144161	0.03654
Gly	DBP (UK Biobank, no subjects overlap)	rs7811755	-0.291765	0.143418	0.0419147
Gly	DBP (UK Biobank, no subjects overlap)	rs78312207	-0.298659	0.142633	0.0362686
Gly	DBP (UK Biobank, no subjects overlap)	rs79220007	-0.287943	0.133211	0.0306523
Gly	DBP (UK Biobank, no subjects overlap)	rs79687284	-0.301828	0.14303	0.0348371
Gly	DBP (UK Biobank, no subjects overlap)	rs79953491	-0.305302	0.142653	0.0323413
Gly	DBP (UK Biobank, no subjects overlap)	rs891088	-0.30404	0.142672	0.0330856
Gly	DBP (UK Biobank, no subjects overlap)	rs9785246	-0.303463	0.142861	0.0336543
Gly	HTN (UK Biobank, no subjects overlap)	rs10409243	-0.0576325	0.024943	0.0208566
Gly	HTN (UK Biobank, no subjects overlap)	rs1047891	-0.0713288	0.0590895	0.227382
Gly	HTN (UK Biobank, no subjects overlap)	rs1050350	-0.0560331	0.0251249	0.0257352
Gly	HTN (UK Biobank, no subjects overlap)	rs10877273	-0.0589457	0.0249614	0.0182024
Gly	HTN (UK Biobank, no subjects overlap)	rs10934754	-0.0616552	0.0250591	0.0138785
Gly	HTN (UK Biobank, no subjects overlap)	rs11244061	-0.0590465	0.0249013	0.0177293
Gly	HTN (UK Biobank, no subjects overlap)	rs11629457	-0.0590049	0.024965	0.0181032
Gly	HTN (UK Biobank, no subjects overlap)	rs11671389	-0.0583236	0.0251195	0.0202411
Gly	HTN (UK Biobank, no subjects overlap)	rs1167834	-0.0573261	0.0247369	0.0204801
Gly	HTN (UK Biobank, no subjects overlap)	rs11709077	-0.0575375	0.0249452	0.0210794
Gly	HTN (UK Biobank, no subjects overlap)	rs11869940	-0.0575753	0.0250736	0.0216616
Gly	HTN (UK Biobank, no subjects overlap)	rs12116923	-0.0587536	0.0250424	0.0189679
Gly	HTN (UK Biobank, no subjects overlap)	rs12461964	-0.0579638	0.0250979	0.0209154
Gly	HTN (UK Biobank, no subjects overlap)	rs12917145	-0.0578904	0.0250966	0.0210714
Gly	HTN (UK Biobank, no subjects overlap)	rs12926250	-0.056424	0.0239887	0.0186673
Gly	HTN (UK Biobank, no subjects overlap)	rs1350559	-0.057284	0.0248986	0.0214092
Gly	HTN (UK Biobank, no subjects overlap)	rs14078	-0.0593064	0.0247284	0.0164709
Gly	HTN (UK Biobank, no subjects overlap)	rs141866277	-0.0587739	0.0251044	0.019223
Gly	HTN (UK Biobank, no subjects overlap)	rs143524414	-0.0573979	0.0247662	0.0204715
Gly	HTN (UK Biobank, no subjects overlap)	rs1452904	-0.0573097	0.0247129	0.0203939
Gly	HTN (UK Biobank, no subjects overlap)	rs1464569	-0.0588839	0.0249884	0.0184507
Gly	HTN (UK Biobank, no subjects overlap)	rs157512	-0.0568617	0.0244254	0.0199136
Gly	HTN (UK Biobank, no subjects overlap)	rs1591805	-0.0589104	0.0250149	0.0185222
Gly	HTN (UK Biobank, no subjects overlap)	rs16954688	-0.0576516	0.0251957	0.0221288
Gly	HTN (UK Biobank, no subjects overlap)	rs186366783	-0.0580813	0.0250894	0.0206142
Gly	HTN (UK Biobank, no subjects overlap)	rs1935	-0.0595296	0.0246848	0.0158833
Gly	HTN (UK Biobank, no subjects overlap)	rs200837	-0.0556551	0.0235906	0.0183144
Gly	HTN (UK Biobank, no subjects overlap)	rs201144364	-0.0587208	0.0250417	0.0190313
Gly	HTN (UK Biobank, no subjects overlap)	rs2039281	-0.058228	0.0251042	0.0203705
Gly	HTN (UK Biobank, no subjects overlap)	rs2064009	-0.0573687	0.0249013	0.0212312
Gly	HTN (UK Biobank, no subjects overlap)	rs2080402	-0.0578546	0.0250466	0.0208949
Gly	HTN (UK Biobank, no subjects overlap)	rs2319625	-0.058365	0.0251045	0.0200783
Gly	HTN (UK Biobank, no subjects overlap)	rs2657879	-0.05971	0.0249544	0.0167218
Gly	HTN (UK Biobank, no subjects overlap)	rs2711697	-0.0586942	0.0250797	0.0192677
Gly	HTN (UK Biobank, no subjects overlap)	rs2812208	-0.0576782	0.0249442	0.0207616
Gly	HTN (UK Biobank, no subjects overlap)	rs28519617	-0.0579766	0.0250846	0.0208196
Gly	HTN (UK Biobank, no subjects overlap)	rs28601761	-0.0569407	0.0251716	0.023691
Gly	HTN (UK Biobank, no subjects overlap)	rs2943653	-0.0570359	0.024693	0.0208989
Gly	HTN (UK Biobank, no subjects overlap)	rs35225200	-0.0595458	0.0247101	0.0159622
Gly	HTN (UK Biobank, no subjects overlap)	rs4240624	-0.062325	0.0249845	0.0126119
Gly	HTN (UK Biobank, no subjects overlap)	rs4363657	-0.058674	0.0250927	0.0193723
Gly	HTN (UK Biobank, no subjects overlap)	rs4760244	-0.0593653	0.0248603	0.0169421
Gly	HTN (UK Biobank, no subjects overlap)	rs555754	-0.0577267	0.0250717	0.0213093
Gly	HTN (UK Biobank, no subjects overlap)	rs561931	-0.059681	0.0248183	0.0161848
Gly	HTN (UK Biobank, no subjects overlap)	rs60218157	-0.0594859	0.0246959	0.0160076
Gly	HTN (UK Biobank, no subjects overlap)	rs60557289	-0.0591529	0.0250628	0.0182654
Gly	HTN (UK Biobank, no subjects overlap)	rs72793380	-0.058024	0.0250908	0.0207465
Gly	HTN (UK Biobank, no subjects overlap)	rs7704653	-0.058455	0.025109	0.0199093
Gly	HTN (UK Biobank, no subjects overlap)	rs77773255	-0.0574419	0.025118	0.0222025
Gly	HTN (UK Biobank, no subjects overlap)	rs77979581	-0.0593919	0.0252967	0.0188843
Gly	HTN (UK Biobank, no subjects overlap)	rs7811755	-0.0574623	0.0252538	0.0228823
Gly	HTN (UK Biobank, no subjects overlap)	rs78312207	-0.0578985	0.0250829	0.020983
Gly	HTN (UK Biobank, no subjects overlap)	rs79220007	-0.0556709	0.0231609	0.0162319
Gly	HTN (UK Biobank, no subjects overlap)	rs79687284	-0.0592139	0.0249869	0.0177977
Gly	HTN (UK Biobank, no subjects overlap)	rs79953491	-0.0578617	0.0250821	0.0210607
Gly	HTN (UK Biobank, no subjects overlap)	rs891088	-0.0582765	0.0251067	0.0202785
Gly	HTN (UK Biobank, no subjects overlap)	rs9785246	-0.0593854	0.0248032	0.016654
Gly	CHD (UK Biobank, no subjects overlap)	rs10409243	-0.0936702	0.030653	0.00224443
Gly	CHD (UK Biobank, no subjects overlap)	rs1047891	-0.260175	0.067704	0.000121627
Gly	CHD (UK Biobank, no subjects overlap)	rs1050350	-0.0890851	0.0303666	0.00334995
Gly	CHD (UK Biobank, no subjects overlap)	rs10877273	-0.0951601	0.0303199	0.00169794
Gly	CHD (UK Biobank, no subjects overlap)	rs10934754	-0.0956293	0.0308884	0.00196174
Gly	CHD (UK Biobank, no subjects overlap)	rs11244061	-0.0930881	0.030414	0.00220824
Gly	CHD (UK Biobank, no subjects overlap)	rs11629457	-0.095083	0.0304228	0.00177571
Gly	CHD (UK Biobank, no subjects overlap)	rs11671389	-0.0946	0.03066	0.00203243
Gly	CHD (UK Biobank, no subjects overlap)	rs1167834	-0.0944016	0.03065	0.00207007
Gly	CHD (UK Biobank, no subjects overlap)	rs11709077	-0.0951957	0.0304014	0.00174038
Gly	CHD (UK Biobank, no subjects overlap)	rs11869940	-0.0905304	0.0295835	0.00221213
Gly	CHD (UK Biobank, no subjects overlap)	rs12116923	-0.0935272	0.0306201	0.00225482
Gly	CHD (UK Biobank, no subjects overlap)	rs12461964	-0.0941596	0.0307047	0.00216492
Gly	CHD (UK Biobank, no subjects overlap)	rs12917145	-0.093686	0.0306972	0.00227365
Gly	CHD (UK Biobank, no subjects overlap)	rs12926250	-0.0941711	0.0306891	0.00215098
Gly	CHD (UK Biobank, no subjects overlap)	rs1350559	-0.0933795	0.0306311	0.00229972
Gly	CHD (UK Biobank, no subjects overlap)	rs14078	-0.0948944	0.0304605	0.00183742
Gly	CHD (UK Biobank, no subjects overlap)	rs141866277	-0.0943783	0.0307077	0.00211605
Gly	CHD (UK Biobank, no subjects overlap)	rs143524414	-0.093556	0.0306135	0.00224282
Gly	CHD (UK Biobank, no subjects overlap)	rs1452904	-0.0924956	0.0299279	0.00199742
Gly	CHD (UK Biobank, no subjects overlap)	rs1464569	-0.0948458	0.0304967	0.00187066
Gly	CHD (UK Biobank, no subjects overlap)	rs157512	-0.0926604	0.0301948	0.00214957
Gly	CHD (UK Biobank, no subjects overlap)	rs1591805	-0.0914079	0.0291353	0.00170476
Gly	CHD (UK Biobank, no subjects overlap)	rs16954688	-0.0948949	0.0307975	0.00206131
Gly	CHD (UK Biobank, no subjects overlap)	rs186366783	-0.0925523	0.0301076	0.00211173
Gly	CHD (UK Biobank, no subjects overlap)	rs1935	-0.0939156	0.0306916	0.00221351
Gly	CHD (UK Biobank, no subjects overlap)	rs200837	-0.0931109	0.0305559	0.00230962
Gly	CHD (UK Biobank, no subjects overlap)	rs201144364	-0.0925889	0.0300065	0.00203122
Gly	CHD (UK Biobank, no subjects overlap)	rs2039281	-0.093803	0.030675	0.00222844
Gly	CHD (UK Biobank, no subjects overlap)	rs2064009	-0.0929807	0.0304842	0.00228744
Gly	CHD (UK Biobank, no subjects overlap)	rs2080402	-0.093726	0.0306709	0.00224417
Gly	CHD (UK Biobank, no subjects overlap)	rs2319625	-0.0951854	0.030257	0.00165581
Gly	CHD (UK Biobank, no subjects overlap)	rs2657879	-0.0927862	0.0306101	0.00243557
Gly	CHD (UK Biobank, no subjects overlap)	rs2711697	-0.0939793	0.0306986	0.00220335
Gly	CHD (UK Biobank, no subjects overlap)	rs2812208	-0.093784	0.0306683	0.00222816
Gly	CHD (UK Biobank, no subjects overlap)	rs28519617	-0.0937731	0.0306844	0.00224271
Gly	CHD (UK Biobank, no subjects overlap)	rs28601761	-0.0871133	0.0295372	0.00318519
Gly	CHD (UK Biobank, no subjects overlap)	rs2943653	-0.0921738	0.0299648	0.0020975
Gly	CHD (UK Biobank, no subjects overlap)	rs35225200	-0.0944557	0.0306599	0.00206476
Gly	CHD (UK Biobank, no subjects overlap)	rs4240624	-0.0885983	0.0304282	0.00359442
Gly	CHD (UK Biobank, no subjects overlap)	rs4363657	-0.0941456	0.0307026	0.00216671
Gly	CHD (UK Biobank, no subjects overlap)	rs4760244	-0.0938339	0.0306923	0.0022338
Gly	CHD (UK Biobank, no subjects overlap)	rs555754	-0.0896973	0.028285	0.0015181
Gly	CHD (UK Biobank, no subjects overlap)	rs561931	-0.0950116	0.0305846	0.00189307
Gly	CHD (UK Biobank, no subjects overlap)	rs60218157	-0.0933079	0.0305595	0.00226325
Gly	CHD (UK Biobank, no subjects overlap)	rs60557289	-0.0951636	0.0306191	0.00188367
Gly	CHD (UK Biobank, no subjects overlap)	rs72793380	-0.0945931	0.0306337	0.0020159
Gly	CHD (UK Biobank, no subjects overlap)	rs7704653	-0.0931571	0.03055	0.00229355
Gly	CHD (UK Biobank, no subjects overlap)	rs77773255	-0.0931282	0.0307209	0.00243397
Gly	CHD (UK Biobank, no subjects overlap)	rs77979581	-0.092393	0.0309102	0.00279821
Gly	CHD (UK Biobank, no subjects overlap)	rs7811755	-0.0955124	0.0308485	0.00196034
Gly	CHD (UK Biobank, no subjects overlap)	rs78312207	-0.0930616	0.0305483	0.00231617
Gly	CHD (UK Biobank, no subjects overlap)	rs79220007	-0.0943803	0.0306702	0.00208912
Gly	CHD (UK Biobank, no subjects overlap)	rs79687284	-0.0950975	0.0305607	0.00185973
Gly	CHD (UK Biobank, no subjects overlap)	rs79953491	-0.095158	0.0305235	0.00182374
Gly	CHD (UK Biobank, no subjects overlap)	rs891088	-0.0939886	0.0306907	0.00219533
Gly	CHD (UK Biobank, no subjects overlap)	rs9785246	-0.095102	0.0304507	0.00178927
Gly	SBP (UK Biobank, no subjects overlap)	rs10409243	-0.820334	0.212588	0.000113948
Gly	SBP (UK Biobank, no subjects overlap)	rs1047891	-1.30588	0.526572	0.0131394
Gly	SBP (UK Biobank, no subjects overlap)	rs1050350	-0.837203	0.226665	0.000221126
Gly	SBP (UK Biobank, no subjects overlap)	rs10877273	-0.847313	0.221751	0.000132902
Gly	SBP (UK Biobank, no subjects overlap)	rs10934754	-0.854697	0.226348	0.000159346
Gly	SBP (UK Biobank, no subjects overlap)	rs11244061	-0.837075	0.225217	0.0002018
Gly	SBP (UK Biobank, no subjects overlap)	rs11629457	-0.855276	0.215063	6.98291e-05
Gly	SBP (UK Biobank, no subjects overlap)	rs11671389	-0.838218	0.225375	0.000199837
Gly	SBP (UK Biobank, no subjects overlap)	rs1167834	-0.82329	0.215933	0.000137455
Gly	SBP (UK Biobank, no subjects overlap)	rs11709077	-0.830752	0.223668	0.000203834
Gly	SBP (UK Biobank, no subjects overlap)	rs11869940	-0.83223	0.225088	0.00021786
Gly	SBP (UK Biobank, no subjects overlap)	rs12116923	-0.835873	0.225088	0.000204384
Gly	SBP (UK Biobank, no subjects overlap)	rs12461964	-0.83987	0.225314	0.000193348
Gly	SBP (UK Biobank, no subjects overlap)	rs12917145	-0.836463	0.225372	0.000206048
Gly	SBP (UK Biobank, no subjects overlap)	rs12926250	-0.834563	0.224861	0.000206062
Gly	SBP (UK Biobank, no subjects overlap)	rs1350559	-0.824418	0.221056	0.000191897
Gly	SBP (UK Biobank, no subjects overlap)	rs14078	-0.845039	0.223172	0.000152791
Gly	SBP (UK Biobank, no subjects overlap)	rs141866277	-0.8416	0.225305	0.000187436
Gly	SBP (UK Biobank, no subjects overlap)	rs143524414	-0.828366	0.221036	0.000178503
Gly	SBP (UK Biobank, no subjects overlap)	rs1452904	-0.837927	0.225254	0.000199291
Gly	SBP (UK Biobank, no subjects overlap)	rs1464569	-0.844162	0.223741	0.000161333
Gly	SBP (UK Biobank, no subjects overlap)	rs157512	-0.824026	0.218176	0.000158801
Gly	SBP (UK Biobank, no subjects overlap)	rs1591805	-0.844167	0.22417	0.000166057
Gly	SBP (UK Biobank, no subjects overlap)	rs16954688	-0.822675	0.225177	0.000258736
Gly	SBP (UK Biobank, no subjects overlap)	rs186366783	-0.835952	0.225103	0.000204301
Gly	SBP (UK Biobank, no subjects overlap)	rs1935	-0.849397	0.221155	0.000122669
Gly	SBP (UK Biobank, no subjects overlap)	rs200837	-0.833278	0.224809	0.000210055
Gly	SBP (UK Biobank, no subjects overlap)	rs201144364	-0.835923	0.225054	0.000203752
Gly	SBP (UK Biobank, no subjects overlap)	rs2039281	-0.83661	0.225179	0.000202953
Gly	SBP (UK Biobank, no subjects overlap)	rs2064009	-0.834092	0.224906	0.000208391
Gly	SBP (UK Biobank, no subjects overlap)	rs2080402	-0.830191	0.223224	0.000199938
Gly	SBP (UK Biobank, no subjects overlap)	rs2319625	-0.838548	0.22524	0.000196939
Gly	SBP (UK Biobank, no subjects overlap)	rs2657879	-0.831727	0.225144	0.000220588
Gly	SBP (UK Biobank, no subjects overlap)	rs2711697	-0.845519	0.223857	0.000158694
Gly	SBP (UK Biobank, no subjects overlap)	rs2812208	-0.825661	0.218438	0.00015693
Gly	SBP (UK Biobank, no subjects overlap)	rs28519617	-0.838274	0.225314	0.000198853
Gly	SBP (UK Biobank, no subjects overlap)	rs28601761	-0.810308	0.223565	0.000289533
Gly	SBP (UK Biobank, no subjects overlap)	rs2943653	-0.825561	0.220842	0.000185316
Gly	SBP (UK Biobank, no subjects overlap)	rs35225200	-0.860777	0.209703	4.04755e-05
Gly	SBP (UK Biobank, no subjects overlap)	rs4240624	-0.852668	0.226651	0.000168538
Gly	SBP (UK Biobank, no subjects overlap)	rs4363657	-0.840377	0.225242	0.000190727
Gly	SBP (UK Biobank, no subjects overlap)	rs4760244	-0.852379	0.220018	0.000107007
Gly	SBP (UK Biobank, no subjects overlap)	rs555754	-0.838261	0.225417	0.000200246
Gly	SBP (UK Biobank, no subjects overlap)	rs561931	-0.844882	0.224561	0.000168309
Gly	SBP (UK Biobank, no subjects overlap)	rs60218157	-0.841067	0.224981	0.000185201
Gly	SBP (UK Biobank, no subjects overlap)	rs60557289	-0.842048	0.225346	0.000186454
Gly	SBP (UK Biobank, no subjects overlap)	rs72793380	-0.830585	0.223707	0.000204966
Gly	SBP (UK Biobank, no subjects overlap)	rs7704653	-0.835179	0.225105	0.00020712
Gly	SBP (UK Biobank, no subjects overlap)	rs77773255	-0.824067	0.224411	0.000240542
Gly	SBP (UK Biobank, no subjects overlap)	rs77979581	-0.846692	0.22701	0.000191666
Gly	SBP (UK Biobank, no subjects overlap)	rs7811755	-0.823322	0.226117	0.000271444
Gly	SBP (UK Biobank, no subjects overlap)	rs78312207	-0.832292	0.224616	0.000211061
Gly	SBP (UK Biobank, no subjects overlap)	rs79220007	-0.831331	0.223907	0.000204953
Gly	SBP (UK Biobank, no subjects overlap)	rs79687284	-0.835995	0.225314	0.000206963
Gly	SBP (UK Biobank, no subjects overlap)	rs79953491	-0.836586	0.22533	0.000205047
Gly	SBP (UK Biobank, no subjects overlap)	rs891088	-0.833266	0.224361	0.000204046
Gly	SBP (UK Biobank, no subjects overlap)	rs9785246	-0.838884	0.225282	0.000196316
ratiopgain	HTN FinnGen	rs11172190	0.479282	0.156265	0.00216133
ratiopgain	HTN FinnGen	rs11671389	0.474437	0.158424	0.00274692
ratiopgain	HTN FinnGen	rs11709077	0.441865	0.157646	0.00506465
ratiopgain	HTN FinnGen	rs12496226	0.461274	0.1558	0.0030696
ratiopgain	HTN FinnGen	rs12661188	0.475683	0.155109	0.00216388
ratiopgain	HTN FinnGen	rs12926250	0.472542	0.154598	0.00223876
ratiopgain	HTN FinnGen	rs143524414	0.435258	0.154023	0.00471423
ratiopgain	HTN FinnGen	rs157512	0.44745	0.157693	0.00454711
ratiopgain	HTN FinnGen	rs1716407	0.49135	0.153309	0.00135078
ratiopgain	HTN FinnGen	rs1960241	0.469191	0.155285	0.00251534
ratiopgain	HTN FinnGen	rs2116942	0.437214	0.15242	0.00412442
ratiopgain	HTN FinnGen	rs2943653	0.39287	0.149119	0.00842342
ratiopgain	HTN FinnGen	rs35845603	0.487522	0.15255	0.00139434
ratiopgain	HTN FinnGen	rs3768321	0.431538	0.146717	0.00326838
ratiopgain	HTN FinnGen	rs3890483	0.459538	0.156727	0.0033668
ratiopgain	HTN FinnGen	rs4675850	0.48997	0.153436	0.00140645
ratiopgain	HTN FinnGen	rs4730237	0.554007	0.126364	1.16402e-05
ratiopgain	HTN FinnGen	rs511154	0.419687	0.148019	0.00457739
ratiopgain	HTN FinnGen	rs687289	0.515096	0.146898	0.000454085
ratiopgain	HTN FinnGen	rs75070077	0.472808	0.152374	0.00191604
ratiopgain	HTN FinnGen	rs79953491	0.486285	0.159262	0.00226288
ratiopgain	CHD FinnGen	rs11172190	0.457478	0.19126	0.0167607
ratiopgain	CHD FinnGen	rs11671389	0.510179	0.182627	0.00521318
ratiopgain	CHD FinnGen	rs11709077	0.42911	0.196068	0.0286278
ratiopgain	CHD FinnGen	rs12496226	0.422865	0.192279	0.0278616
ratiopgain	CHD FinnGen	rs12661188	0.437289	0.191596	0.0224689
ratiopgain	CHD FinnGen	rs12926250	0.435754	0.190818	0.0223946
ratiopgain	CHD FinnGen	rs143524414	0.429856	0.193849	0.0265907
ratiopgain	CHD FinnGen	rs157512	0.392053	0.19313	0.0423574
ratiopgain	CHD FinnGen	rs1716407	0.412282	0.191413	0.0312494
ratiopgain	CHD FinnGen	rs1960241	0.361378	0.171212	0.0347983
ratiopgain	CHD FinnGen	rs2116942	0.406448	0.19089	0.0332355
ratiopgain	CHD FinnGen	rs2943653	0.336026	0.183383	0.0668954
ratiopgain	CHD FinnGen	rs35845603	0.470158	0.183247	0.0102966
ratiopgain	CHD FinnGen	rs3768321	0.427193	0.191083	0.0253752
ratiopgain	CHD FinnGen	rs3890483	0.430105	0.193609	0.026316
ratiopgain	CHD FinnGen	rs4675850	0.419087	0.192049	0.0290953
ratiopgain	CHD FinnGen	rs4730237	0.535196	0.157079	0.000656371
ratiopgain	CHD FinnGen	rs511154	0.396287	0.189698	0.0367038
ratiopgain	CHD FinnGen	rs687289	0.409799	0.191705	0.0325452
ratiopgain	CHD FinnGen	rs75070077	0.440896	0.186151	0.0178612
ratiopgain	CHD FinnGen	rs79953491	0.440676	0.19725	0.0254763
ratiopgain	Coronary heart disease CardiogramPLUS	rs11172190	0.582379	0.192384	0.00246849
ratiopgain	Coronary heart disease CardiogramPLUS	rs11671389	0.647913	0.181074	0.000346021
ratiopgain	Coronary heart disease CardiogramPLUS	rs11709077	0.614664	0.189487	0.00117934
ratiopgain	Coronary heart disease CardiogramPLUS	rs12496226	0.544796	0.189278	0.00399837
ratiopgain	Coronary heart disease CardiogramPLUS	rs12661188	0.571213	0.19077	0.00275118
ratiopgain	Coronary heart disease CardiogramPLUS	rs12926250	0.562015	0.190281	0.0031408
ratiopgain	Coronary heart disease CardiogramPLUS	rs143524414	0.586279	0.189637	0.00199088
ratiopgain	Coronary heart disease CardiogramPLUS	rs157512	0.55021	0.193427	0.00444765
ratiopgain	Coronary heart disease CardiogramPLUS	rs1716407	0.544402	0.188565	0.00388835
ratiopgain	Coronary heart disease CardiogramPLUS	rs1960241	0.536152	0.180632	0.00299552
ratiopgain	Coronary heart disease CardiogramPLUS	rs2116942	0.573396	0.191013	0.0026833
ratiopgain	Coronary heart disease CardiogramPLUS	rs2943653	0.5023	0.186807	0.00716945
ratiopgain	Coronary heart disease CardiogramPLUS	rs35845603	0.605824	0.184448	0.00102152
ratiopgain	Coronary heart disease CardiogramPLUS	rs3768321	0.569981	0.189686	0.00265695
ratiopgain	Coronary heart disease CardiogramPLUS	rs3890483	0.604146	0.190254	0.00149596
ratiopgain	Coronary heart disease CardiogramPLUS	rs4675850	0.580252	0.18994	0.00225123
ratiopgain	Coronary heart disease CardiogramPLUS	rs4730237	0.68133	0.15503	1.10865e-05
ratiopgain	Coronary heart disease CardiogramPLUS	rs511154	0.534211	0.189483	0.00481279
ratiopgain	Coronary heart disease CardiogramPLUS	rs687289	0.501563	0.175282	0.0042169
ratiopgain	Coronary heart disease CardiogramPLUS	rs75070077	0.577952	0.18899	0.00222743
ratiopgain	Coronary heart disease CardiogramPLUS	rs79953491	0.571574	0.197752	0.00384801
ratiopgain	SBP (UK Biobank+ICBP)	rs11172190	2.9479	1.02253	0.00393969
ratiopgain	SBP (UK Biobank+ICBP)	rs11671389	2.89165	1.06241	0.00649307
ratiopgain	SBP (UK Biobank+ICBP)	rs11709077	2.51368	1.08302	0.0202874
ratiopgain	SBP (UK Biobank+ICBP)	rs12496226	2.38742	1.05323	0.0234051
ratiopgain	SBP (UK Biobank+ICBP)	rs12661188	2.69759	1.06626	0.0114073
ratiopgain	SBP (UK Biobank+ICBP)	rs12926250	2.72334	1.06938	0.010876
ratiopgain	SBP (UK Biobank+ICBP)	rs143524414	2.50269	1.06427	0.0186949
ratiopgain	SBP (UK Biobank+ICBP)	rs157512	2.33007	1.05825	0.027678
ratiopgain	SBP (UK Biobank+ICBP)	rs1716407	2.50047	1.06925	0.01936
ratiopgain	SBP (UK Biobank+ICBP)	rs1960241	3.0168	0.897966	0.000780581
ratiopgain	SBP (UK Biobank+ICBP)	rs2943653	2.03787	1.00647	0.0428904
ratiopgain	SBP (UK Biobank+ICBP)	rs35845603	2.60647	1.06885	0.014745
ratiopgain	SBP (UK Biobank+ICBP)	rs3768321	2.52853	1.06599	0.0176922
ratiopgain	SBP (UK Biobank+ICBP)	rs3890483	2.40396	1.06386	0.0238428
ratiopgain	SBP (UK Biobank+ICBP)	rs4675850	2.56486	1.07296	0.0168271
ratiopgain	SBP (UK Biobank+ICBP)	rs4730237	2.86759	1.0401	0.00583265
ratiopgain	SBP (UK Biobank+ICBP)	rs511154	2.48183	1.08379	0.0220238
ratiopgain	SBP (UK Biobank+ICBP)	rs687289	2.91542	1.0114	0.00394473
ratiopgain	SBP (UK Biobank+ICBP)	rs75070077	2.66591	1.06512	0.0123173
ratiopgain	SBP (UK Biobank+ICBP)	rs79953491	2.42145	1.11099	0.029291
ratiopgain	DBP (UK Biobank+ICBP)	rs11172190	1.03757	0.749805	0.166424
ratiopgain	DBP (UK Biobank+ICBP)	rs11671389	1.02056	0.759359	0.178955
ratiopgain	DBP (UK Biobank+ICBP)	rs11709077	1.03835	0.753284	0.168068
ratiopgain	DBP (UK Biobank+ICBP)	rs12496226	0.695297	0.692335	0.315244
ratiopgain	DBP (UK Biobank+ICBP)	rs12661188	0.937959	0.746497	0.208942
ratiopgain	DBP (UK Biobank+ICBP)	rs12926250	0.943445	0.750228	0.208556
ratiopgain	DBP (UK Biobank+ICBP)	rs143524414	0.930685	0.745519	0.211895
ratiopgain	DBP (UK Biobank+ICBP)	rs157512	0.878635	0.754343	0.244112
ratiopgain	DBP (UK Biobank+ICBP)	rs1716407	0.88495	0.743379	0.233872
ratiopgain	DBP (UK Biobank+ICBP)	rs1960241	1.20196	0.665813	0.0710353
ratiopgain	DBP (UK Biobank+ICBP)	rs2943653	0.63116	0.721689	0.381814
ratiopgain	DBP (UK Biobank+ICBP)	rs35845603	0.99698	0.742736	0.179496
ratiopgain	DBP (UK Biobank+ICBP)	rs3768321	0.84636	0.729258	0.245814
ratiopgain	DBP (UK Biobank+ICBP)	rs3890483	1.06375	0.746799	0.154327
ratiopgain	DBP (UK Biobank+ICBP)	rs4675850	0.958752	0.748083	0.199979
ratiopgain	DBP (UK Biobank+ICBP)	rs4730237	1.07823	0.74118	0.145739
ratiopgain	DBP (UK Biobank+ICBP)	rs511154	0.938593	0.758529	0.215944
ratiopgain	DBP (UK Biobank+ICBP)	rs687289	1.36645	0.577631	0.0180008
ratiopgain	DBP (UK Biobank+ICBP)	rs75070077	0.980021	0.743907	0.187706
ratiopgain	DBP (UK Biobank+ICBP)	rs79953491	0.804928	0.771094	0.296542
ratio	DBP (UK Biobank, no subjects overlap)	rs10170033	0.46811	0.151018	0.00193716
ratio	DBP (UK Biobank, no subjects overlap)	rs1047891	0.792029	0.317253	0.0125419
ratio	DBP (UK Biobank, no subjects overlap)	rs1050350	0.482634	0.150879	0.00137993
ratio	DBP (UK Biobank, no subjects overlap)	rs11172190	0.47642	0.149651	0.00145481
ratio	DBP (UK Biobank, no subjects overlap)	rs11671389	0.464231	0.150713	0.00206844
ratio	DBP (UK Biobank, no subjects overlap)	rs117048185	0.467718	0.150949	0.00194493
ratio	DBP (UK Biobank, no subjects overlap)	rs11709077	0.472062	0.150886	0.00175641
ratio	DBP (UK Biobank, no subjects overlap)	rs117643180	0.458581	0.149606	0.00217486
ratio	DBP (UK Biobank, no subjects overlap)	rs11869940	0.472325	0.151147	0.0017784
ratio	DBP (UK Biobank, no subjects overlap)	rs12325419	0.463223	0.150543	0.00209089
ratio	DBP (UK Biobank, no subjects overlap)	rs12461964	0.469344	0.151092	0.00189415
ratio	DBP (UK Biobank, no subjects overlap)	rs12496226	0.45127	0.141687	0.0014477
ratio	DBP (UK Biobank, no subjects overlap)	rs1260326	0.468195	0.151412	0.00198679
ratio	DBP (UK Biobank, no subjects overlap)	rs12661188	0.46697	0.150882	0.00196857
ratio	DBP (UK Biobank, no subjects overlap)	rs12917145	0.466714	0.150964	0.00199105
ratio	DBP (UK Biobank, no subjects overlap)	rs12926250	0.460644	0.148951	0.00198414
ratio	DBP (UK Biobank, no subjects overlap)	rs1350559	0.463323	0.14966	0.00196265
ratio	DBP (UK Biobank, no subjects overlap)	rs143524414	0.462415	0.1493	0.00195347
ratio	DBP (UK Biobank, no subjects overlap)	rs157512	0.461382	0.149892	0.00208328
ratio	DBP (UK Biobank, no subjects overlap)	rs16954688	0.467273	0.151604	0.0020548
ratio	DBP (UK Biobank, no subjects overlap)	rs1716407	0.469286	0.151051	0.00189124
ratio	DBP (UK Biobank, no subjects overlap)	rs1861882	0.475369	0.149041	0.00142506
ratio	DBP (UK Biobank, no subjects overlap)	rs191085215	0.47138	0.150741	0.00176545
ratio	DBP (UK Biobank, no subjects overlap)	rs1960241	0.473828	0.149894	0.00157186
ratio	DBP (UK Biobank, no subjects overlap)	rs200837	0.455067	0.146295	0.00186696
ratio	DBP (UK Biobank, no subjects overlap)	rs201548527	0.466318	0.15078	0.00198343
ratio	DBP (UK Biobank, no subjects overlap)	rs2064009	0.464183	0.150382	0.00202395
ratio	DBP (UK Biobank, no subjects overlap)	rs2080402	0.467735	0.151007	0.00195207
ratio	DBP (UK Biobank, no subjects overlap)	rs2116942	0.460543	0.148579	0.00193743
ratio	DBP (UK Biobank, no subjects overlap)	rs2715789	0.469945	0.150975	0.0018536
ratio	DBP (UK Biobank, no subjects overlap)	rs2812208	0.46315	0.149479	0.00194546
ratio	DBP (UK Biobank, no subjects overlap)	rs28601761	0.47263	0.151944	0.0018674
ratio	DBP (UK Biobank, no subjects overlap)	rs2943653	0.46032	0.150011	0.00215077
ratio	DBP (UK Biobank, no subjects overlap)	rs35845603	0.468193	0.150989	0.00192964
ratio	DBP (UK Biobank, no subjects overlap)	rs3768321	0.461879	0.148828	0.00191286
ratio	DBP (UK Biobank, no subjects overlap)	rs380075	0.460346	0.150557	0.00223105
ratio	DBP (UK Biobank, no subjects overlap)	rs3862743	0.466321	0.150698	0.00197208
ratio	DBP (UK Biobank, no subjects overlap)	rs3890483	0.466748	0.150965	0.00198969
ratio	DBP (UK Biobank, no subjects overlap)	rs4240624	0.491257	0.150403	0.00108974
ratio	DBP (UK Biobank, no subjects overlap)	rs4675850	0.463519	0.149998	0.00200045
ratio	DBP (UK Biobank, no subjects overlap)	rs4730237	0.476964	0.149202	0.00138982
ratio	DBP (UK Biobank, no subjects overlap)	rs4948099	0.456395	0.151345	0.00256472
ratio	DBP (UK Biobank, no subjects overlap)	rs511154	0.458988	0.149042	0.00207282
ratio	DBP (UK Biobank, no subjects overlap)	rs519118	0.476457	0.149888	0.0014791
ratio	DBP (UK Biobank, no subjects overlap)	rs561931	0.474156	0.150562	0.00163699
ratio	DBP (UK Biobank, no subjects overlap)	rs60557289	0.46754	0.151029	0.00196354
ratio	DBP (UK Biobank, no subjects overlap)	rs66619219	0.471427	0.150877	0.00178055
ratio	DBP (UK Biobank, no subjects overlap)	rs687289	0.485533	0.141347	0.00059246
ratio	DBP (UK Biobank, no subjects overlap)	rs705705	0.456731	0.145306	0.0016709
ratio	DBP (UK Biobank, no subjects overlap)	rs718700	0.479799	0.146231	0.00103406
ratio	DBP (UK Biobank, no subjects overlap)	rs72793380	0.467753	0.150972	0.00194648
ratio	DBP (UK Biobank, no subjects overlap)	rs73067080	0.466556	0.150988	0.00200143
ratio	DBP (UK Biobank, no subjects overlap)	rs75070077	0.469828	0.15099	0.0018605
ratio	DBP (UK Biobank, no subjects overlap)	rs750714	0.471368	0.152205	0.00195537
ratio	DBP (UK Biobank, no subjects overlap)	rs75293976	0.471862	0.150682	0.0017391
ratio	DBP (UK Biobank, no subjects overlap)	rs7704653	0.465886	0.150817	0.00200772
ratio	DBP (UK Biobank, no subjects overlap)	rs77979581	0.470381	0.152279	0.00200878
ratio	DBP (UK Biobank, no subjects overlap)	rs78312207	0.465494	0.150621	0.00199819
ratio	DBP (UK Biobank, no subjects overlap)	rs78912080	0.457413	0.145723	0.00169568
ratio	DBP (UK Biobank, no subjects overlap)	rs79953491	0.476053	0.150643	0.00157699
ratio	DBP (UK Biobank, no subjects overlap)	rs9995984	0.470262	0.151826	0.00195248
ratio	HTN (UK Biobank, no subjects overlap)	rs10170033	0.0989585	0.027889	0.000387726
ratio	HTN (UK Biobank, no subjects overlap)	rs1047891	0.212548	0.0570198	0.000193297
ratio	HTN (UK Biobank, no subjects overlap)	rs1050350	0.0974981	0.0280108	0.000500048
ratio	HTN (UK Biobank, no subjects overlap)	rs11172190	0.101308	0.0276475	0.000248033
ratio	HTN (UK Biobank, no subjects overlap)	rs11671389	0.0998427	0.0280163	0.000365616
ratio	HTN (UK Biobank, no subjects overlap)	rs117048185	0.100088	0.0279593	0.000343908
ratio	HTN (UK Biobank, no subjects overlap)	rs11709077	0.098583	0.0278499	0.000400438
ratio	HTN (UK Biobank, no subjects overlap)	rs117643180	0.0968101	0.0273469	0.00040002
ratio	HTN (UK Biobank, no subjects overlap)	rs11869940	0.0988479	0.027995	0.000414137
ratio	HTN (UK Biobank, no subjects overlap)	rs12325419	0.0993811	0.0280093	0.000387952
ratio	HTN (UK Biobank, no subjects overlap)	rs12461964	0.0993461	0.0279904	0.000386276
ratio	HTN (UK Biobank, no subjects overlap)	rs12496226	0.0986168	0.0278189	0.000392685
ratio	HTN (UK Biobank, no subjects overlap)	rs1260326	0.0988794	0.0280359	0.000420481
ratio	HTN (UK Biobank, no subjects overlap)	rs12661188	0.0995408	0.027992	0.00037648
ratio	HTN (UK Biobank, no subjects overlap)	rs12917145	0.0992821	0.0279838	0.000388396
ratio	HTN (UK Biobank, no subjects overlap)	rs12926250	0.0969679	0.0267603	0.000290557
ratio	HTN (UK Biobank, no subjects overlap)	rs1350559	0.0986754	0.027752	0.000377098
ratio	HTN (UK Biobank, no subjects overlap)	rs143524414	0.0984148	0.0276326	0.000368678
ratio	HTN (UK Biobank, no subjects overlap)	rs157512	0.0972218	0.027294	0.000368003
ratio	HTN (UK Biobank, no subjects overlap)	rs16954688	0.0992039	0.0280986	0.000414665
ratio	HTN (UK Biobank, no subjects overlap)	rs1716407	0.0993865	0.027982	0.000382601
ratio	HTN (UK Biobank, no subjects overlap)	rs1861882	0.0999314	0.0279806	0.000355008
ratio	HTN (UK Biobank, no subjects overlap)	rs191085215	0.0990797	0.0278942	0.000382344
ratio	HTN (UK Biobank, no subjects overlap)	rs1960241	0.10015	0.0279434	0.000338349
ratio	HTN (UK Biobank, no subjects overlap)	rs200837	0.0961567	0.0263014	0.000256222
ratio	HTN (UK Biobank, no subjects overlap)	rs201548527	0.0991966	0.0279466	0.000385951
ratio	HTN (UK Biobank, no subjects overlap)	rs2064009	0.0985318	0.0277812	0.000390081
ratio	HTN (UK Biobank, no subjects overlap)	rs2080402	0.099129	0.0279426	0.000388773
ratio	HTN (UK Biobank, no subjects overlap)	rs2116942	0.0988801	0.0278731	0.000388889
ratio	HTN (UK Biobank, no subjects overlap)	rs2715789	0.0999618	0.0279774	0.000352977
ratio	HTN (UK Biobank, no subjects overlap)	rs2812208	0.0988793	0.027825	0.00037998
ratio	HTN (UK Biobank, no subjects overlap)	rs28601761	0.0984063	0.0281393	0.000470332
ratio	HTN (UK Biobank, no subjects overlap)	rs2943653	0.0975033	0.0276113	0.00041355
ratio	HTN (UK Biobank, no subjects overlap)	rs35845603	0.099748	0.0279935	0.000366281
ratio	HTN (UK Biobank, no subjects overlap)	rs3768321	0.098108	0.0273957	0.000342083
ratio	HTN (UK Biobank, no subjects overlap)	rs380075	0.0987371	0.0279999	0.000421347
ratio	HTN (UK Biobank, no subjects overlap)	rs3862743	0.0999571	0.0279792	0.000353519
ratio	HTN (UK Biobank, no subjects overlap)	rs3890483	0.0991231	0.0279607	0.000392484
ratio	HTN (UK Biobank, no subjects overlap)	rs4240624	0.10469	0.0277326	0.000160026
ratio	HTN (UK Biobank, no subjects overlap)	rs4675850	0.098786	0.0278391	0.000387484
ratio	HTN (UK Biobank, no subjects overlap)	rs4730237	0.100924	0.0277704	0.00027882
ratio	HTN (UK Biobank, no subjects overlap)	rs4948099	0.0993159	0.0281705	0.000422645
ratio	HTN (UK Biobank, no subjects overlap)	rs511154	0.0966525	0.0269475	0.000334894
ratio	HTN (UK Biobank, no subjects overlap)	rs519118	0.0990684	0.027965	0.000396216
ratio	HTN (UK Biobank, no subjects overlap)	rs561931	0.101568	0.0276158	0.000235159
ratio	HTN (UK Biobank, no subjects overlap)	rs60557289	0.100505	0.0279137	0.000317544
ratio	HTN (UK Biobank, no subjects overlap)	rs66619219	0.101204	0.0276212	0.000248308
ratio	HTN (UK Biobank, no subjects overlap)	rs687289	0.101157	0.0276071	0.000248155
ratio	HTN (UK Biobank, no subjects overlap)	rs705705	0.0979375	0.0273573	0.000343676
ratio	HTN (UK Biobank, no subjects overlap)	rs718700	0.100371	0.0279008	0.0003214
ratio	HTN (UK Biobank, no subjects overlap)	rs72793380	0.0994066	0.0279774	0.000380717
ratio	HTN (UK Biobank, no subjects overlap)	rs73067080	0.0999229	0.0280072	0.000360051
ratio	HTN (UK Biobank, no subjects overlap)	rs75070077	0.0984308	0.0275933	0.000360826
ratio	HTN (UK Biobank, no subjects overlap)	rs750714	0.104278	0.0278457	0.000180488
ratio	HTN (UK Biobank, no subjects overlap)	rs75293976	0.0995926	0.0279932	0.000374046
ratio	HTN (UK Biobank, no subjects overlap)	rs7704653	0.0999774	0.0279948	0.00035523
ratio	HTN (UK Biobank, no subjects overlap)	rs77979581	0.101532	0.0281722	0.000313369
ratio	HTN (UK Biobank, no subjects overlap)	rs78312207	0.0992853	0.0279662	0.000384959
ratio	HTN (UK Biobank, no subjects overlap)	rs78912080	0.0976535	0.0271134	0.000316184
ratio	HTN (UK Biobank, no subjects overlap)	rs79953491	0.0991395	0.0280189	0.000402702
ratio	HTN (UK Biobank, no subjects overlap)	rs9995984	0.0976645	0.0280399	0.00049573
ratio	CHD (UK Biobank, no subjects overlap)	rs10170033	0.127502	0.0343993	0.000210116
ratio	CHD (UK Biobank, no subjects overlap)	rs1047891	0.325685	0.0667811	1.07762e-06
ratio	CHD (UK Biobank, no subjects overlap)	rs1050350	0.121488	0.0340551	0.000360532
ratio	CHD (UK Biobank, no subjects overlap)	rs11172190	0.126649	0.0344777	0.000239375
ratio	CHD (UK Biobank, no subjects overlap)	rs11671389	0.127738	0.0344255	0.000206792
ratio	CHD (UK Biobank, no subjects overlap)	rs117048185	0.126387	0.0344272	0.000241479
ratio	CHD (UK Biobank, no subjects overlap)	rs11709077	0.128782	0.0340993	0.00015893
ratio	CHD (UK Biobank, no subjects overlap)	rs117643180	0.124486	0.0341377	0.000265744
ratio	CHD (UK Biobank, no subjects overlap)	rs11869940	0.121986	0.0332719	0.000246065
ratio	CHD (UK Biobank, no subjects overlap)	rs12325419	0.129436	0.0339563	0.000137939
ratio	CHD (UK Biobank, no subjects overlap)	rs12461964	0.127026	0.0344776	0.000229334
ratio	CHD (UK Biobank, no subjects overlap)	rs12496226	0.127337	0.0344449	0.000218306
ratio	CHD (UK Biobank, no subjects overlap)	rs1260326	0.123661	0.0341765	0.000296561
ratio	CHD (UK Biobank, no subjects overlap)	rs12661188	0.126043	0.0343645	0.000244619
ratio	CHD (UK Biobank, no subjects overlap)	rs12917145	0.126454	0.0344668	0.000243627
ratio	CHD (UK Biobank, no subjects overlap)	rs12926250	0.127102	0.0344661	0.000226264
ratio	CHD (UK Biobank, no subjects overlap)	rs1350559	0.126154	0.0343821	0.000243337
ratio	CHD (UK Biobank, no subjects overlap)	rs143524414	0.126173	0.0343915	0.000243765
ratio	CHD (UK Biobank, no subjects overlap)	rs157512	0.124483	0.0339703	0.000247837
ratio	CHD (UK Biobank, no subjects overlap)	rs16954688	0.127971	0.034569	0.000213997
ratio	CHD (UK Biobank, no subjects overlap)	rs1716407	0.125942	0.0343559	0.000246575
ratio	CHD (UK Biobank, no subjects overlap)	rs1861882	0.127919	0.0342152	0.000185013
ratio	CHD (UK Biobank, no subjects overlap)	rs191085215	0.125926	0.0343003	0.000241346
ratio	CHD (UK Biobank, no subjects overlap)	rs1960241	0.124536	0.0333357	0.000187102
ratio	CHD (UK Biobank, no subjects overlap)	rs200837	0.125633	0.0343308	0.000252729
ratio	CHD (UK Biobank, no subjects overlap)	rs201548527	0.126558	0.0344575	0.000239847
ratio	CHD (UK Biobank, no subjects overlap)	rs2064009	0.125491	0.0342427	0.000247579
ratio	CHD (UK Biobank, no subjects overlap)	rs2080402	0.126449	0.0344527	0.000242337
ratio	CHD (UK Biobank, no subjects overlap)	rs2116942	0.126346	0.0344368	0.000243574
ratio	CHD (UK Biobank, no subjects overlap)	rs2715789	0.126874	0.0344639	0.000231981
ratio	CHD (UK Biobank, no subjects overlap)	rs2812208	0.12652	0.034445	0.000239633
ratio	CHD (UK Biobank, no subjects overlap)	rs28601761	0.117929	0.0332821	0.000395139
ratio	CHD (UK Biobank, no subjects overlap)	rs2943653	0.123532	0.0337422	0.000251192
ratio	CHD (UK Biobank, no subjects overlap)	rs35845603	0.127067	0.0344529	0.00022591
ratio	CHD (UK Biobank, no subjects overlap)	rs3768321	0.12518	0.0339529	0.000227029
ratio	CHD (UK Biobank, no subjects overlap)	rs380075	0.125374	0.0344396	0.000272216
ratio	CHD (UK Biobank, no subjects overlap)	rs3862743	0.125822	0.0342617	0.000240291
ratio	CHD (UK Biobank, no subjects overlap)	rs3890483	0.127051	0.0344759	0.000228519
ratio	CHD (UK Biobank, no subjects overlap)	rs4240624	0.120834	0.0341483	0.000402384
ratio	CHD (UK Biobank, no subjects overlap)	rs4675850	0.126775	0.0344709	0.000235322
ratio	CHD (UK Biobank, no subjects overlap)	rs4730237	0.127663	0.0343893	0.000205396
ratio	CHD (UK Biobank, no subjects overlap)	rs4948099	0.12846	0.0346399	0.000208547
ratio	CHD (UK Biobank, no subjects overlap)	rs511154	0.12358	0.0335082	0.000225993
ratio	CHD (UK Biobank, no subjects overlap)	rs519118	0.121397	0.0315263	0.000117801
ratio	CHD (UK Biobank, no subjects overlap)	rs561931	0.128155	0.0343274	0.000188977
ratio	CHD (UK Biobank, no subjects overlap)	rs60557289	0.127839	0.0343605	0.000198817
ratio	CHD (UK Biobank, no subjects overlap)	rs66619219	0.128371	0.0341521	0.000170727
ratio	CHD (UK Biobank, no subjects overlap)	rs687289	0.125736	0.034293	0.000245865
ratio	CHD (UK Biobank, no subjects overlap)	rs705705	0.127545	0.0343863	0.000207927
ratio	CHD (UK Biobank, no subjects overlap)	rs718700	0.125444	0.0341269	0.000237111
ratio	CHD (UK Biobank, no subjects overlap)	rs72793380	0.127503	0.0343887	0.000209152
ratio	CHD (UK Biobank, no subjects overlap)	rs73067080	0.126926	0.0344869	0.000232855
ratio	CHD (UK Biobank, no subjects overlap)	rs75070077	0.125995	0.0343244	0.000241872
ratio	CHD (UK Biobank, no subjects overlap)	rs750714	0.129181	0.0346632	0.000193976
ratio	CHD (UK Biobank, no subjects overlap)	rs75293976	0.128299	0.0340746	0.000166391
ratio	CHD (UK Biobank, no subjects overlap)	rs7704653	0.125692	0.0343215	0.000250056
ratio	CHD (UK Biobank, no subjects overlap)	rs77979581	0.125159	0.0347181	0.000312156
ratio	CHD (UK Biobank, no subjects overlap)	rs78312207	0.12576	0.034294	0.000245305
ratio	CHD (UK Biobank, no subjects overlap)	rs78912080	0.127274	0.0344359	0.000219038
ratio	CHD (UK Biobank, no subjects overlap)	rs79953491	0.129074	0.0342527	0.000164367
ratio	CHD (UK Biobank, no subjects overlap)	rs9995984	0.125532	0.0346178	0.000287601
ratio	SBP (UK Biobank, no subjects overlap)	rs10170033	1.25665	0.247722	3.91962e-07
ratio	SBP (UK Biobank, no subjects overlap)	rs1047891	2.46984	0.501788	8.56346e-07
ratio	SBP (UK Biobank, no subjects overlap)	rs1050350	1.24522	0.252358	8.04216e-07
ratio	SBP (UK Biobank, no subjects overlap)	rs11172190	1.26606	0.243642	2.03164e-07
ratio	SBP (UK Biobank, no subjects overlap)	rs11671389	1.24568	0.251262	7.13337e-07
ratio	SBP (UK Biobank, no subjects overlap)	rs117048185	1.23733	0.24977	7.27423e-07
ratio	SBP (UK Biobank, no subjects overlap)	rs11709077	1.23379	0.249674	7.74818e-07
ratio	SBP (UK Biobank, no subjects overlap)	rs117643180	1.20771	0.239235	4.45959e-07
ratio	SBP (UK Biobank, no subjects overlap)	rs11869940	1.23785	0.251212	8.32785e-07
ratio	SBP (UK Biobank, no subjects overlap)	rs12325419	1.22987	0.248997	7.84054e-07
ratio	SBP (UK Biobank, no subjects overlap)	rs12461964	1.2471	0.251071	6.79484e-07
ratio	SBP (UK Biobank, no subjects overlap)	rs12496226	1.22848	0.246799	6.43598e-07
ratio	SBP (UK Biobank, no subjects overlap)	rs1260326	1.22812	0.250371	9.33403e-07
ratio	SBP (UK Biobank, no subjects overlap)	rs12661188	1.24068	0.25081	7.54887e-07
ratio	SBP (UK Biobank, no subjects overlap)	rs12917145	1.24287	0.251169	7.48425e-07
ratio	SBP (UK Biobank, no subjects overlap)	rs12926250	1.23985	0.250804	7.67316e-07
ratio	SBP (UK Biobank, no subjects overlap)	rs1350559	1.23036	0.246122	5.76246e-07
ratio	SBP (UK Biobank, no subjects overlap)	rs143524414	1.23055	0.246554	6.00683e-07
ratio	SBP (UK Biobank, no subjects overlap)	rs157512	1.22041	0.243875	5.60767e-07
ratio	SBP (UK Biobank, no subjects overlap)	rs16954688	1.22836	0.251143	1.00281e-06
ratio	SBP (UK Biobank, no subjects overlap)	rs1716407	1.24485	0.251121	7.15304e-07
ratio	SBP (UK Biobank, no subjects overlap)	rs1861882	1.25096	0.249753	5.47748e-07
ratio	SBP (UK Biobank, no subjects overlap)	rs191085215	1.25014	0.250056	5.74953e-07
ratio	SBP (UK Biobank, no subjects overlap)	rs1960241	1.2534	0.248643	4.63174e-07
ratio	SBP (UK Biobank, no subjects overlap)	rs200837	1.23856	0.250736	7.82431e-07
ratio	SBP (UK Biobank, no subjects overlap)	rs201548527	1.23922	0.250552	7.57651e-07
ratio	SBP (UK Biobank, no subjects overlap)	rs2064009	1.23966	0.250782	7.68551e-07
ratio	SBP (UK Biobank, no subjects overlap)	rs2080402	1.23384	0.249002	7.22819e-07
ratio	SBP (UK Biobank, no subjects overlap)	rs2116942	1.21901	0.237591	2.88614e-07
ratio	SBP (UK Biobank, no subjects overlap)	rs2715789	1.24827	0.250607	6.32633e-07
ratio	SBP (UK Biobank, no subjects overlap)	rs2812208	1.22764	0.243492	4.61112e-07
ratio	SBP (UK Biobank, no subjects overlap)	rs28601761	1.2121	0.250212	1.27073e-06
ratio	SBP (UK Biobank, no subjects overlap)	rs2943653	1.22294	0.247035	7.40312e-07
ratio	SBP (UK Biobank, no subjects overlap)	rs35845603	1.24072	0.250716	7.4717e-07
ratio	SBP (UK Biobank, no subjects overlap)	rs3768321	1.23813	0.250112	7.41052e-07
ratio	SBP (UK Biobank, no subjects overlap)	rs380075	1.22873	0.250087	8.96058e-07
ratio	SBP (UK Biobank, no subjects overlap)	rs3862743	1.24175	0.250907	7.45692e-07
ratio	SBP (UK Biobank, no subjects overlap)	rs3890483	1.22876	0.247463	6.85447e-07
ratio	SBP (UK Biobank, no subjects overlap)	rs4240624	1.26407	0.252116	5.33565e-07
ratio	SBP (UK Biobank, no subjects overlap)	rs4675850	1.23589	0.249647	7.40092e-07
ratio	SBP (UK Biobank, no subjects overlap)	rs4730237	1.25912	0.247235	3.52797e-07
ratio	SBP (UK Biobank, no subjects overlap)	rs4948099	1.22413	0.251694	1.15299e-06
ratio	SBP (UK Biobank, no subjects overlap)	rs511154	1.22184	0.244911	6.07205e-07
ratio	SBP (UK Biobank, no subjects overlap)	rs519118	1.24585	0.251206	7.0688e-07
ratio	SBP (UK Biobank, no subjects overlap)	rs561931	1.25393	0.250055	5.31395e-07
ratio	SBP (UK Biobank, no subjects overlap)	rs60557289	1.24786	0.250967	6.6201e-07
ratio	SBP (UK Biobank, no subjects overlap)	rs66619219	1.24637	0.251059	6.88902e-07
ratio	SBP (UK Biobank, no subjects overlap)	rs687289	1.24576	0.251078	6.98986e-07
ratio	SBP (UK Biobank, no subjects overlap)	rs705705	1.22551	0.243081	4.61696e-07
ratio	SBP (UK Biobank, no subjects overlap)	rs718700	1.24276	0.251043	7.40569e-07
ratio	SBP (UK Biobank, no subjects overlap)	rs72793380	1.23579	0.249348	7.1931e-07
ratio	SBP (UK Biobank, no subjects overlap)	rs73067080	1.24724	0.251116	6.80694e-07
ratio	SBP (UK Biobank, no subjects overlap)	rs75070077	1.24298	0.251034	7.36643e-07
ratio	SBP (UK Biobank, no subjects overlap)	rs750714	1.27089	0.251665	4.41996e-07
ratio	SBP (UK Biobank, no subjects overlap)	rs75293976	1.24315	0.251059	7.36023e-07
ratio	SBP (UK Biobank, no subjects overlap)	rs7704653	1.24107	0.251009	7.64093e-07
ratio	SBP (UK Biobank, no subjects overlap)	rs77979581	1.25895	0.252767	6.33579e-07
ratio	SBP (UK Biobank, no subjects overlap)	rs78312207	1.23811	0.250329	7.5772e-07
ratio	SBP (UK Biobank, no subjects overlap)	rs78912080	1.24327	0.25108	7.35645e-07
ratio	SBP (UK Biobank, no subjects overlap)	rs79953491	1.24422	0.251485	7.51804e-07
ratio	SBP (UK Biobank, no subjects overlap)	rs9995984	1.24763	0.252393	7.68393e-07
ratiopgain	DBP (UK Biobank, no subjects overlap)	rs11172190	1.47075	0.822507	0.0737539
ratiopgain	DBP (UK Biobank, no subjects overlap)	rs11671389	1.21578	0.85487	0.154974
ratiopgain	DBP (UK Biobank, no subjects overlap)	rs11709077	1.37962	0.844137	0.102185
ratiopgain	DBP (UK Biobank, no subjects overlap)	rs11869940	1.43364	0.86554	0.0976505
ratiopgain	DBP (UK Biobank, no subjects overlap)	rs12496226	0.916827	0.751181	0.22227
ratiopgain	DBP (UK Biobank, no subjects overlap)	rs12661188	1.25129	0.842323	0.137406
ratiopgain	DBP (UK Biobank, no subjects overlap)	rs12926250	1.12028	0.82923	0.176698
ratiopgain	DBP (UK Biobank, no subjects overlap)	rs143524414	1.15209	0.828155	0.164178
ratiopgain	DBP (UK Biobank, no subjects overlap)	rs157512	1.14803	0.845733	0.174641
ratiopgain	DBP (UK Biobank, no subjects overlap)	rs1716407	1.30503	0.843458	0.121805
ratiopgain	DBP (UK Biobank, no subjects overlap)	rs1960241	1.39396	0.821278	0.0896389
ratiopgain	DBP (UK Biobank, no subjects overlap)	rs2116942	1.11486	0.823252	0.175667
ratiopgain	DBP (UK Biobank, no subjects overlap)	rs2943653	1.13844	0.855799	0.183431
ratiopgain	DBP (UK Biobank, no subjects overlap)	rs35845603	1.273	0.840174	0.129732
ratiopgain	DBP (UK Biobank, no subjects overlap)	rs3768321	1.13896	0.822386	0.166069
ratiopgain	DBP (UK Biobank, no subjects overlap)	rs3890483	1.25893	0.84927	0.138243
ratiopgain	DBP (UK Biobank, no subjects overlap)	rs4675850	1.17894	0.836683	0.158815
ratiopgain	DBP (UK Biobank, no subjects overlap)	rs4730237	1.47736	0.814707	0.0697761
ratiopgain	DBP (UK Biobank, no subjects overlap)	rs511154	1.09593	0.838482	0.191201
ratiopgain	DBP (UK Biobank, no subjects overlap)	rs687289	1.65706	0.70297	0.0184121
ratiopgain	DBP (UK Biobank, no subjects overlap)	rs75070077	1.30917	0.838924	0.118633
ratiopgain	DBP (UK Biobank, no subjects overlap)	rs79953491	1.51584	0.853086	0.0755871
ratiopgain	HTN (UK Biobank, no subjects overlap)	rs11172190	0.489819	0.12145	5.50497e-05
ratiopgain	HTN (UK Biobank, no subjects overlap)	rs11671389	0.463702	0.131972	0.000441997
ratiopgain	HTN (UK Biobank, no subjects overlap)	rs11709077	0.431669	0.132934	0.00116532
ratiopgain	HTN (UK Biobank, no subjects overlap)	rs11869940	0.455465	0.136066	0.000815776
ratiopgain	HTN (UK Biobank, no subjects overlap)	rs12496226	0.429208	0.132066	0.00115421
ratiopgain	HTN (UK Biobank, no subjects overlap)	rs12661188	0.445675	0.131463	0.00069861
ratiopgain	HTN (UK Biobank, no subjects overlap)	rs12926250	0.392769	0.121811	0.00126234
ratiopgain	HTN (UK Biobank, no subjects overlap)	rs143524414	0.42095	0.129655	0.00116754
ratiopgain	HTN (UK Biobank, no subjects overlap)	rs157512	0.403371	0.129188	0.00179404
ratiopgain	HTN (UK Biobank, no subjects overlap)	rs1716407	0.443892	0.13192	0.000765789
ratiopgain	HTN (UK Biobank, no subjects overlap)	rs1960241	0.456695	0.128838	0.000393022
ratiopgain	HTN (UK Biobank, no subjects overlap)	rs2116942	0.432672	0.131831	0.00103064
ratiopgain	HTN (UK Biobank, no subjects overlap)	rs2943653	0.416158	0.133614	0.00184183
ratiopgain	HTN (UK Biobank, no subjects overlap)	rs35845603	0.448117	0.130696	0.000606495
ratiopgain	HTN (UK Biobank, no subjects overlap)	rs3768321	0.413707	0.127179	0.00114215
ratiopgain	HTN (UK Biobank, no subjects overlap)	rs3890483	0.442053	0.132774	0.000870495
ratiopgain	HTN (UK Biobank, no subjects overlap)	rs4675850	0.430421	0.131605	0.00107341
ratiopgain	HTN (UK Biobank, no subjects overlap)	rs4730237	0.479375	0.124427	0.000116839
ratiopgain	HTN (UK Biobank, no subjects overlap)	rs511154	0.391216	0.125917	0.00189039
ratiopgain	HTN (UK Biobank, no subjects overlap)	rs687289	0.481989	0.121137	6.92395e-05
ratiopgain	HTN (UK Biobank, no subjects overlap)	rs75070077	0.42019	0.128957	0.0011205
ratiopgain	HTN (UK Biobank, no subjects overlap)	rs79953491	0.46082	0.135375	0.000663986
ratiopgain	CHD (UK Biobank, no subjects overlap)	rs11172190	0.460801	0.153689	0.00271521
ratiopgain	CHD (UK Biobank, no subjects overlap)	rs11671389	0.490468	0.150927	0.00115527
ratiopgain	CHD (UK Biobank, no subjects overlap)	rs11709077	0.509334	0.142648	0.000356197
ratiopgain	CHD (UK Biobank, no subjects overlap)	rs11869940	0.372859	0.148793	0.0122145
ratiopgain	CHD (UK Biobank, no subjects overlap)	rs12496226	0.473972	0.151306	0.00173301
ratiopgain	CHD (UK Biobank, no subjects overlap)	rs12661188	0.442594	0.152707	0.00375174
ratiopgain	CHD (UK Biobank, no subjects overlap)	rs12926250	0.468255	0.152111	0.00208133
ratiopgain	CHD (UK Biobank, no subjects overlap)	rs143524414	0.444928	0.152734	0.00357863
ratiopgain	CHD (UK Biobank, no subjects overlap)	rs157512	0.416425	0.15168	0.00604338
ratiopgain	CHD (UK Biobank, no subjects overlap)	rs1716407	0.441816	0.153028	0.00388725
ratiopgain	CHD (UK Biobank, no subjects overlap)	rs1960241	0.40843	0.140723	0.0037035
ratiopgain	CHD (UK Biobank, no subjects overlap)	rs2116942	0.45035	0.153244	0.00329517
ratiopgain	CHD (UK Biobank, no subjects overlap)	rs2943653	0.401088	0.151372	0.00805685
ratiopgain	CHD (UK Biobank, no subjects overlap)	rs35845603	0.462648	0.151353	0.00223742
ratiopgain	CHD (UK Biobank, no subjects overlap)	rs3768321	0.423105	0.148537	0.00439283
ratiopgain	CHD (UK Biobank, no subjects overlap)	rs3890483	0.469537	0.152695	0.00210505
ratiopgain	CHD (UK Biobank, no subjects overlap)	rs4675850	0.459331	0.152706	0.00263019
ratiopgain	CHD (UK Biobank, no subjects overlap)	rs4730237	0.48097	0.149663	0.00131042
ratiopgain	CHD (UK Biobank, no subjects overlap)	rs511154	0.396871	0.146843	0.00687824
ratiopgain	CHD (UK Biobank, no subjects overlap)	rs687289	0.437243	0.15256	0.00415645
ratiopgain	CHD (UK Biobank, no subjects overlap)	rs75070077	0.439958	0.151995	0.00379706
ratiopgain	CHD (UK Biobank, no subjects overlap)	rs79953491	0.534909	0.145776	0.000243119
ratiopgain	SBP (UK Biobank, no subjects overlap)	rs11172190	4.61962	1.10551	2.93167e-05
ratiopgain	SBP (UK Biobank, no subjects overlap)	rs11671389	4.22152	1.27399	0.000920956
ratiopgain	SBP (UK Biobank, no subjects overlap)	rs11709077	3.92494	1.2781	0.00213395
ratiopgain	SBP (UK Biobank, no subjects overlap)	rs11869940	4.16114	1.30977	0.00148804
ratiopgain	SBP (UK Biobank, no subjects overlap)	rs12496226	3.7825	1.24944	0.00246707
ratiopgain	SBP (UK Biobank, no subjects overlap)	rs12661188	4.01951	1.26783	0.00152244
ratiopgain	SBP (UK Biobank, no subjects overlap)	rs12926250	4.02585	1.27329	0.00156818
ratiopgain	SBP (UK Biobank, no subjects overlap)	rs143524414	3.79782	1.23688	0.00213708
ratiopgain	SBP (UK Biobank, no subjects overlap)	rs157512	3.64339	1.2363	0.00320867
ratiopgain	SBP (UK Biobank, no subjects overlap)	rs1716407	4.12247	1.26347	0.00110311
ratiopgain	SBP (UK Biobank, no subjects overlap)	rs1960241	4.27644	1.20561	0.000389481
ratiopgain	SBP (UK Biobank, no subjects overlap)	rs2116942	3.56024	1.14837	0.00193355
ratiopgain	SBP (UK Biobank, no subjects overlap)	rs2943653	3.75133	1.28049	0.00339384
ratiopgain	SBP (UK Biobank, no subjects overlap)	rs35845603	4.00415	1.26418	0.00153812
ratiopgain	SBP (UK Biobank, no subjects overlap)	rs3768321	3.9552	1.26363	0.00174789
ratiopgain	SBP (UK Biobank, no subjects overlap)	rs3890483	3.80243	1.25953	0.00253681
ratiopgain	SBP (UK Biobank, no subjects overlap)	rs4675850	3.92439	1.26565	0.0019307
ratiopgain	SBP (UK Biobank, no subjects overlap)	rs4730237	4.45042	1.17584	0.000153772
ratiopgain	SBP (UK Biobank, no subjects overlap)	rs511154	3.67856	1.24715	0.00318226
ratiopgain	SBP (UK Biobank, no subjects overlap)	rs687289	4.14074	1.26046	0.00101942
ratiopgain	SBP (UK Biobank, no subjects overlap)	rs75070077	4.05636	1.26331	0.00132322
ratiopgain	SBP (UK Biobank, no subjects overlap)	rs79953491	4.29649	1.29489	0.000906564
ratio	HTN FinnGen	rs10170033	0.097628	0.0297801	0.00104437
ratio	HTN FinnGen	rs1047891	0.20791	0.0650142	0.00138428
ratio	HTN FinnGen	rs1050350	0.0950655	0.0299197	0.00148627
ratio	HTN FinnGen	rs11172190	0.0971139	0.0297876	0.0011133
ratio	HTN FinnGen	rs11671389	0.0965685	0.0297446	0.00116796
ratio	HTN FinnGen	rs117048185	0.0981058	0.0295028	0.000883218
ratio	HTN FinnGen	rs11709077	0.09518	0.0293581	0.00118679
ratio	HTN FinnGen	rs117643180	0.0950483	0.0293377	0.00119614
ratio	HTN FinnGen	rs12325419	0.0962576	0.0296732	0.00117896
ratio	HTN FinnGen	rs12461964	0.0995955	0.0291272	0.00062775
ratio	HTN FinnGen	rs12496226	0.096541	0.029661	0.00113467
ratio	HTN FinnGen	rs1260326	0.0957786	0.0297304	0.00127492
ratio	HTN FinnGen	rs12661188	0.0972252	0.0297826	0.00109659
ratio	HTN FinnGen	rs12917145	0.0973387	0.0297831	0.00108211
ratio	HTN FinnGen	rs12926250	0.0972329	0.0297758	0.00109269
ratio	HTN FinnGen	rs143524414	0.0952436	0.0291898	0.00110276
ratio	HTN FinnGen	rs157512	0.0954814	0.0294471	0.00118499
ratio	HTN FinnGen	rs16954688	0.0964978	0.0299257	0.00126156
ratio	HTN FinnGen	rs1716407	0.0977941	0.0297646	0.00101773
ratio	HTN FinnGen	rs1861882	0.0964727	0.0295815	0.0011092
ratio	HTN FinnGen	rs191085215	0.0962187	0.0289742	0.000897475
ratio	HTN FinnGen	rs1960241	0.0969917	0.0297509	0.00111361
ratio	HTN FinnGen	rs200837	0.0965957	0.029734	0.00115949
ratio	HTN FinnGen	rs201548527	0.0972002	0.0297141	0.00107098
ratio	HTN FinnGen	rs2064009	0.0980982	0.02972	0.000964274
ratio	HTN FinnGen	rs2080402	0.0955519	0.0291882	0.0010617
ratio	HTN FinnGen	rs2116942	0.0955187	0.0291781	0.00106171
ratio	HTN FinnGen	rs2715789	0.098223	0.0295597	0.000890981
ratio	HTN FinnGen	rs2812208	0.0978684	0.0297339	0.000996639
ratio	HTN FinnGen	rs2943653	0.0930799	0.0282616	0.000989443
ratio	HTN FinnGen	rs35845603	0.0978098	0.0297452	0.00100811
ratio	HTN FinnGen	rs3768321	0.0954945	0.0287987	0.000913377
ratio	HTN FinnGen	rs380075	0.0976086	0.0298374	0.00107034
ratio	HTN FinnGen	rs3862743	0.097399	0.0297845	0.001075
ratio	HTN FinnGen	rs3890483	0.096282	0.0296286	0.00115553
ratio	HTN FinnGen	rs4240624	0.0996054	0.0300237	0.000908089
ratio	HTN FinnGen	rs4675850	0.0977554	0.0297684	0.00102393
ratio	HTN FinnGen	rs4730237	0.100263	0.0285465	0.0004443
ratio	HTN FinnGen	rs4948099	0.0967878	0.0299179	0.00121593
ratio	HTN FinnGen	rs511154	0.0947244	0.0286666	0.000951972
ratio	HTN FinnGen	rs519118	0.0975584	0.0298026	0.00106231
ratio	HTN FinnGen	rs561931	0.0974247	0.0298055	0.0010805
ratio	HTN FinnGen	rs60557289	0.0968486	0.0297394	0.00112764
ratio	HTN FinnGen	rs66619219	0.0974938	0.029791	0.00106565
ratio	HTN FinnGen	rs687289	0.0987141	0.029515	0.000824208
ratio	HTN FinnGen	rs705705	0.0962525	0.0295212	0.00111233
ratio	HTN FinnGen	rs718700	0.0956476	0.0291114	0.00101775
ratio	HTN FinnGen	rs72793380	0.0975211	0.0297814	0.00105824
ratio	HTN FinnGen	rs73067080	0.0951165	0.0294258	0.00122747
ratio	HTN FinnGen	rs75070077	0.0975559	0.0297461	0.00103948
ratio	HTN FinnGen	rs750714	0.103557	0.029353	0.000418748
ratio	HTN FinnGen	rs75293976	0.0988898	0.0293149	0.000742564
ratio	HTN FinnGen	rs7704653	0.0973425	0.0297946	0.00108648
ratio	HTN FinnGen	rs77979581	0.0975768	0.03003	0.00115685
ratio	HTN FinnGen	rs78312207	0.0969207	0.0297428	0.00111955
ratio	HTN FinnGen	rs78912080	0.0962338	0.0292441	0.000999354
ratio	HTN FinnGen	rs79953491	0.0967687	0.0297915	0.00116136
ratio	CHD FinnGen	rs10170033	0.103032	0.0356111	0.00381274
ratio	CHD FinnGen	rs1047891	0.177197	0.0797377	0.0262662
ratio	CHD FinnGen	rs1050350	0.105733	0.0358854	0.00321481
ratio	CHD FinnGen	rs11172190	0.102325	0.0358185	0.00427992
ratio	CHD FinnGen	rs11671389	0.104137	0.0354293	0.00328975
ratio	CHD FinnGen	rs117048185	0.101351	0.0356991	0.00452484
ratio	CHD FinnGen	rs11709077	0.100803	0.0357771	0.00483956
ratio	CHD FinnGen	rs117643180	0.0992963	0.0353838	0.00501199
ratio	CHD FinnGen	rs12325419	0.102317	0.0358395	0.00430545
ratio	CHD FinnGen	rs12461964	0.100817	0.035721	0.00476761
ratio	CHD FinnGen	rs12496226	0.101051	0.0357397	0.00469277
ratio	CHD FinnGen	rs1260326	0.0986138	0.0354927	0.00546232
ratio	CHD FinnGen	rs12661188	0.101726	0.0358286	0.00452235
ratio	CHD FinnGen	rs12917145	0.102075	0.0358148	0.00437068
ratio	CHD FinnGen	rs12926250	0.10178	0.0358239	0.00449542
ratio	CHD FinnGen	rs143524414	0.101137	0.0357907	0.00471656
ratio	CHD FinnGen	rs157512	0.0993608	0.0353477	0.0049395
ratio	CHD FinnGen	rs16954688	0.0995364	0.0359125	0.0055775
ratio	CHD FinnGen	rs1716407	0.100615	0.0356049	0.00471514
ratio	CHD FinnGen	rs1861882	0.105076	0.033702	0.00182201
ratio	CHD FinnGen	rs191085215	0.100645	0.035108	0.00414753
ratio	CHD FinnGen	rs1960241	0.0985723	0.0338099	0.00355132
ratio	CHD FinnGen	rs200837	0.102459	0.0358195	0.00423073
ratio	CHD FinnGen	rs201548527	0.101959	0.0357962	0.00439497
ratio	CHD FinnGen	rs2064009	0.102338	0.0358099	0.00426578
ratio	CHD FinnGen	rs2080402	0.101867	0.0358359	0.00447484
ratio	CHD FinnGen	rs2116942	0.100347	0.035511	0.00471638
ratio	CHD FinnGen	rs2715789	0.101247	0.0357221	0.00459286
ratio	CHD FinnGen	rs2812208	0.101514	0.0358042	0.00457907
ratio	CHD FinnGen	rs2943653	0.0969495	0.0341941	0.00457865
ratio	CHD FinnGen	rs35845603	0.103182	0.0354785	0.00363412
ratio	CHD FinnGen	rs3768321	0.101417	0.0357828	0.00459363
ratio	CHD FinnGen	rs380075	0.103184	0.0358046	0.0039532
ratio	CHD FinnGen	rs3862743	0.102143	0.0358094	0.00433898
ratio	CHD FinnGen	rs3890483	0.10118	0.0357932	0.00470159
ratio	CHD FinnGen	rs4240624	0.0983006	0.0360568	0.00640541
ratio	CHD FinnGen	rs4675850	0.100897	0.0356984	0.00470799
ratio	CHD FinnGen	rs4730237	0.105592	0.034068	0.0019387
ratio	CHD FinnGen	rs4948099	0.0998618	0.0359069	0.00541704
ratio	CHD FinnGen	rs511154	0.0998757	0.0353242	0.00469277
ratio	CHD FinnGen	rs519118	0.098998	0.0350548	0.00474143
ratio	CHD FinnGen	rs561931	0.102766	0.0357701	0.00406642
ratio	CHD FinnGen	rs60557289	0.102243	0.035815	0.00430684
ratio	CHD FinnGen	rs66619219	0.100472	0.035562	0.00472419
ratio	CHD FinnGen	rs687289	0.100449	0.0355739	0.00474763
ratio	CHD FinnGen	rs705705	0.101282	0.0357762	0.00464048
ratio	CHD FinnGen	rs718700	0.0994995	0.0348194	0.00426877
ratio	CHD FinnGen	rs72793380	0.10248	0.0357485	0.00414788
ratio	CHD FinnGen	rs73067080	0.0986827	0.035248	0.00511552
ratio	CHD FinnGen	rs75070077	0.102284	0.0356532	0.00411953
ratio	CHD FinnGen	rs750714	0.107515	0.0356509	0.00256329
ratio	CHD FinnGen	rs75293976	0.102569	0.0357437	0.00411035
ratio	CHD FinnGen	rs7704653	0.103637	0.0354193	0.00343344
ratio	CHD FinnGen	rs77979581	0.10621	0.0358431	0.00304454
ratio	CHD FinnGen	rs78312207	0.102305	0.0357984	0.00426581
ratio	CHD FinnGen	rs78912080	0.102255	0.0357663	0.00424999
ratio	CHD FinnGen	rs79953491	0.101075	0.0358331	0.00479162
ratio	Coronary heart disease CardiogramPLUS	rs10170033	0.0932998	0.0347326	0.00722626
ratio	Coronary heart disease CardiogramPLUS	rs1047891	0.229533	0.0727316	0.00160007
ratio	Coronary heart disease CardiogramPLUS	rs1050350	0.0904015	0.0350051	0.00980809
ratio	Coronary heart disease CardiogramPLUS	rs11172190	0.0916117	0.0347849	0.00844699
ratio	Coronary heart disease CardiogramPLUS	rs11671389	0.0942951	0.0345489	0.00634646
ratio	Coronary heart disease CardiogramPLUS	rs11709077	0.0928734	0.0348471	0.00769502
ratio	Coronary heart disease CardiogramPLUS	rs117643180	0.0929707	0.0348405	0.0076199
ratio	Coronary heart disease CardiogramPLUS	rs12325419	0.0942518	0.0346477	0.00652243
ratio	Coronary heart disease CardiogramPLUS	rs12461964	0.0929529	0.0348114	0.00758098
ratio	Coronary heart disease CardiogramPLUS	rs12496226	0.0901226	0.0341685	0.00834961
ratio	Coronary heart disease CardiogramPLUS	rs1260326	0.0937445	0.0348813	0.00719822
ratio	Coronary heart disease CardiogramPLUS	rs12661188	0.091518	0.0347079	0.00836913
ratio	Coronary heart disease CardiogramPLUS	rs12917145	0.092826	0.0348238	0.00768537
ratio	Coronary heart disease CardiogramPLUS	rs12926250	0.0911051	0.0345579	0.00838157
ratio	Coronary heart disease CardiogramPLUS	rs1350559	0.0932427	0.0347266	0.00725184
ratio	Coronary heart disease CardiogramPLUS	rs143524414	0.0923024	0.034837	0.00805983
ratio	Coronary heart disease CardiogramPLUS	rs157512	0.0897976	0.034309	0.00886228
ratio	Coronary heart disease CardiogramPLUS	rs16954688	0.0938641	0.0349288	0.00720331
ratio	Coronary heart disease CardiogramPLUS	rs1716407	0.0901894	0.034143	0.00825351
ratio	Coronary heart disease CardiogramPLUS	rs1861882	0.0934446	0.0346572	0.00701236
ratio	Coronary heart disease CardiogramPLUS	rs1960241	0.0902283	0.0335486	0.00715639
ratio	Coronary heart disease CardiogramPLUS	rs200837	0.0903578	0.0344656	0.00874969
ratio	Coronary heart disease CardiogramPLUS	rs2064009	0.0913649	0.0347098	0.00848217
ratio	Coronary heart disease CardiogramPLUS	rs2080402	0.0934523	0.0347067	0.00708913
ratio	Coronary heart disease CardiogramPLUS	rs2116942	0.0915657	0.0347306	0.00837775
ratio	Coronary heart disease CardiogramPLUS	rs2715789	0.0919093	0.0347812	0.00822966
ratio	Coronary heart disease CardiogramPLUS	rs2812208	0.0925869	0.0348316	0.00785756
ratio	Coronary heart disease CardiogramPLUS	rs2943653	0.08754	0.0331257	0.00822574
ratio	Coronary heart disease CardiogramPLUS	rs35845603	0.0933052	0.034678	0.00713195
ratio	Coronary heart disease CardiogramPLUS	rs3768321	0.0916989	0.0347115	0.00824796
ratio	Coronary heart disease CardiogramPLUS	rs380075	0.0954777	0.0344436	0.0055712
ratio	Coronary heart disease CardiogramPLUS	rs3862743	0.0919146	0.0347862	0.0082352
ratio	Coronary heart disease CardiogramPLUS	rs3890483	0.0925685	0.0348575	0.00791611
ratio	Coronary heart disease CardiogramPLUS	rs4240624	0.0941699	0.0351084	0.00731258
ratio	Coronary heart disease CardiogramPLUS	rs4675850	0.0920741	0.0348125	0.00817261
ratio	Coronary heart disease CardiogramPLUS	rs4730237	0.0961755	0.0331242	0.00369038
ratio	Coronary heart disease CardiogramPLUS	rs4948099	0.0865144	0.0345851	0.012367
ratio	Coronary heart disease CardiogramPLUS	rs511154	0.0893777	0.0339302	0.00843446
ratio	Coronary heart disease CardiogramPLUS	rs519118	0.0885542	0.0335091	0.00822505
ratio	Coronary heart disease CardiogramPLUS	rs561931	0.0940255	0.0346283	0.00662193
ratio	Coronary heart disease CardiogramPLUS	rs60557289	0.0919288	0.03483	0.00830633
ratio	Coronary heart disease CardiogramPLUS	rs66619219	0.092758	0.0348331	0.00774639
ratio	Coronary heart disease CardiogramPLUS	rs687289	0.0882072	0.0324754	0.00660517
ratio	Coronary heart disease CardiogramPLUS	rs705705	0.0927144	0.0348293	0.00776852
ratio	Coronary heart disease CardiogramPLUS	rs718700	0.0919836	0.0348054	0.00822236
ratio	Coronary heart disease CardiogramPLUS	rs72793380	0.0926519	0.0348179	0.0077899
ratio	Coronary heart disease CardiogramPLUS	rs73067080	0.0898067	0.034271	0.00878031
ratio	Coronary heart disease CardiogramPLUS	rs75070077	0.0922079	0.0348139	0.00808268
ratio	Coronary heart disease CardiogramPLUS	rs750714	0.0910059	0.0351426	0.00960838
ratio	Coronary heart disease CardiogramPLUS	rs75293976	0.0922034	0.034828	0.00811142
ratio	Coronary heart disease CardiogramPLUS	rs7704653	0.0920234	0.0348351	0.00824939
ratio	Coronary heart disease CardiogramPLUS	rs77979581	0.0897271	0.0350725	0.0105174
ratio	Coronary heart disease CardiogramPLUS	rs78312207	0.09201	0.0348002	0.00819442
ratio	Coronary heart disease CardiogramPLUS	rs78912080	0.0939037	0.0342502	0.00611228
ratio	Coronary heart disease CardiogramPLUS	rs79953491	0.0900311	0.0345709	0.00920765
ratio	SBP (UK Biobank+ICBP)	rs10170033	0.800006	0.191914	3.06531e-05
ratio	SBP (UK Biobank+ICBP)	rs1047891	1.81882	0.40782	8.20107e-06
ratio	SBP (UK Biobank+ICBP)	rs1050350	0.790307	0.192892	4.1829e-05
ratio	SBP (UK Biobank+ICBP)	rs11172190	0.807995	0.189753	2.06133e-05
ratio	SBP (UK Biobank+ICBP)	rs11671389	0.804012	0.191554	2.70089e-05
ratio	SBP (UK Biobank+ICBP)	rs11709077	0.789445	0.190755	3.4953e-05
ratio	SBP (UK Biobank+ICBP)	rs117643180	0.772888	0.183666	2.5752e-05
ratio	SBP (UK Biobank+ICBP)	rs12325419	0.790213	0.191311	3.61966e-05
ratio	SBP (UK Biobank+ICBP)	rs12461964	0.803202	0.191373	2.70407e-05
ratio	SBP (UK Biobank+ICBP)	rs12496226	0.785121	0.18795	2.95001e-05
ratio	SBP (UK Biobank+ICBP)	rs1260326	0.777632	0.189482	4.06095e-05
ratio	SBP (UK Biobank+ICBP)	rs12661188	0.799025	0.19201	3.16334e-05
ratio	SBP (UK Biobank+ICBP)	rs12917145	0.791768	0.19126	3.47684e-05
ratio	SBP (UK Biobank+ICBP)	rs12926250	0.799359	0.192033	3.14611e-05
ratio	SBP (UK Biobank+ICBP)	rs1350559	0.790934	0.190295	3.23371e-05
ratio	SBP (UK Biobank+ICBP)	rs143524414	0.790908	0.190367	3.25775e-05
ratio	SBP (UK Biobank+ICBP)	rs157512	0.781596	0.187164	2.967e-05
ratio	SBP (UK Biobank+ICBP)	rs16954688	0.794472	0.192736	3.75482e-05
ratio	SBP (UK Biobank+ICBP)	rs1716407	0.790289	0.190425	3.32299e-05
ratio	SBP (UK Biobank+ICBP)	rs1861882	0.800286	0.191777	3.00613e-05
ratio	SBP (UK Biobank+ICBP)	rs1960241	0.813184	0.181796	7.71098e-06
ratio	SBP (UK Biobank+ICBP)	rs200837	0.793434	0.191756	3.50766e-05
ratio	SBP (UK Biobank+ICBP)	rs2064009	0.800297	0.191939	3.05205e-05
ratio	SBP (UK Biobank+ICBP)	rs2080402	0.784881	0.187248	2.7691e-05
ratio	SBP (UK Biobank+ICBP)	rs2715789	0.799153	0.191959	3.13907e-05
ratio	SBP (UK Biobank+ICBP)	rs2812208	0.79146	0.190449	3.24213e-05
ratio	SBP (UK Biobank+ICBP)	rs2943653	0.768243	0.179964	1.96463e-05
ratio	SBP (UK Biobank+ICBP)	rs35845603	0.795755	0.191854	3.35807e-05
ratio	SBP (UK Biobank+ICBP)	rs3768321	0.792196	0.190838	3.30829e-05
ratio	SBP (UK Biobank+ICBP)	rs380075	0.785982	0.191159	3.92794e-05
ratio	SBP (UK Biobank+ICBP)	rs3862743	0.797965	0.192039	3.2498e-05
ratio	SBP (UK Biobank+ICBP)	rs3890483	0.785333	0.188634	3.1373e-05
ratio	SBP (UK Biobank+ICBP)	rs4240624	0.834399	0.189356	1.05046e-05
ratio	SBP (UK Biobank+ICBP)	rs4675850	0.79327	0.191412	3.4084e-05
ratio	SBP (UK Biobank+ICBP)	rs4730237	0.805163	0.190723	2.42528e-05
ratio	SBP (UK Biobank+ICBP)	rs4948099	0.773379	0.191228	5.24837e-05
ratio	SBP (UK Biobank+ICBP)	rs511154	0.787729	0.190308	3.48477e-05
ratio	SBP (UK Biobank+ICBP)	rs519118	0.783043	0.187927	3.08989e-05
ratio	SBP (UK Biobank+ICBP)	rs60557289	0.798924	0.192094	3.19607e-05
ratio	SBP (UK Biobank+ICBP)	rs66619219	0.796251	0.192031	3.37646e-05
ratio	SBP (UK Biobank+ICBP)	rs687289	0.80775	0.18914	1.94901e-05
ratio	SBP (UK Biobank+ICBP)	rs705705	0.788548	0.189294	3.10358e-05
ratio	SBP (UK Biobank+ICBP)	rs718700	0.791687	0.190724	3.31077e-05
ratio	SBP (UK Biobank+ICBP)	rs73067080	0.800256	0.192072	3.09398e-05
ratio	SBP (UK Biobank+ICBP)	rs75070077	0.798285	0.19202	3.2203e-05
ratio	SBP (UK Biobank+ICBP)	rs750714	0.806354	0.193475	3.07647e-05
ratio	SBP (UK Biobank+ICBP)	rs75293976	0.796508	0.191992	3.34443e-05
ratio	SBP (UK Biobank+ICBP)	rs7704653	0.794364	0.191839	3.4612e-05
ratio	SBP (UK Biobank+ICBP)	rs77979581	0.7958	0.193752	4.00276e-05
ratio	SBP (UK Biobank+ICBP)	rs78312207	0.796656	0.192036	3.34717e-05
ratio	SBP (UK Biobank+ICBP)	rs78912080	0.793395	0.191338	3.37504e-05
ratio	SBP (UK Biobank+ICBP)	rs79953491	0.781837	0.189664	3.75241e-05
ratio	DBP (UK Biobank+ICBP)	rs10170033	0.372615	0.125179	0.00291404
ratio	DBP (UK Biobank+ICBP)	rs1047891	0.650024	0.283381	0.021801
ratio	DBP (UK Biobank+ICBP)	rs1050350	0.378252	0.125794	0.00263911
ratio	DBP (UK Biobank+ICBP)	rs11172190	0.375565	0.12518	0.00269803
ratio	DBP (UK Biobank+ICBP)	rs11671389	0.374347	0.12533	0.00281839
ratio	DBP (UK Biobank+ICBP)	rs11709077	0.375378	0.125234	0.00272277
ratio	DBP (UK Biobank+ICBP)	rs117643180	0.359694	0.12115	0.00298772
ratio	DBP (UK Biobank+ICBP)	rs12325419	0.373231	0.125339	0.00290358
ratio	DBP (UK Biobank+ICBP)	rs12461964	0.378875	0.124285	0.00230041
ratio	DBP (UK Biobank+ICBP)	rs12496226	0.361457	0.119114	0.0024089
ratio	DBP (UK Biobank+ICBP)	rs1260326	0.366987	0.125038	0.00333539
ratio	DBP (UK Biobank+ICBP)	rs12661188	0.371852	0.12504	0.00294081
ratio	DBP (UK Biobank+ICBP)	rs12917145	0.368345	0.124179	0.00301461
ratio	DBP (UK Biobank+ICBP)	rs12926250	0.371866	0.125107	0.00295483
ratio	DBP (UK Biobank+ICBP)	rs1350559	0.372664	0.125159	0.00290579
ratio	DBP (UK Biobank+ICBP)	rs143524414	0.371576	0.124966	0.00294507
ratio	DBP (UK Biobank+ICBP)	rs157512	0.368716	0.124569	0.0030771
ratio	DBP (UK Biobank+ICBP)	rs16954688	0.37441	0.125716	0.00289935
ratio	DBP (UK Biobank+ICBP)	rs1716407	0.369507	0.124402	0.00297533
ratio	DBP (UK Biobank+ICBP)	rs1861882	0.375381	0.125067	0.00268702
ratio	DBP (UK Biobank+ICBP)	rs1960241	0.383214	0.119415	0.00133153
ratio	DBP (UK Biobank+ICBP)	rs200837	0.36422	0.122297	0.0028999
ratio	DBP (UK Biobank+ICBP)	rs2064009	0.37139	0.125031	0.00297425
ratio	DBP (UK Biobank+ICBP)	rs2080402	0.369243	0.124316	0.00297616
ratio	DBP (UK Biobank+ICBP)	rs2715789	0.37645	0.124781	0.00255375
ratio	DBP (UK Biobank+ICBP)	rs2812208	0.370604	0.124588	0.00293326
ratio	DBP (UK Biobank+ICBP)	rs2943653	0.358293	0.120264	0.00288981
ratio	DBP (UK Biobank+ICBP)	rs35845603	0.374544	0.125187	0.00277264
ratio	DBP (UK Biobank+ICBP)	rs3768321	0.368071	0.123282	0.00283022
ratio	DBP (UK Biobank+ICBP)	rs380075	0.370728	0.125362	0.00310375
ratio	DBP (UK Biobank+ICBP)	rs3862743	0.373945	0.125227	0.00282538
ratio	DBP (UK Biobank+ICBP)	rs3890483	0.376635	0.125012	0.00258848
ratio	DBP (UK Biobank+ICBP)	rs4240624	0.40005	0.122897	0.00113324
ratio	DBP (UK Biobank+ICBP)	rs4675850	0.372667	0.125184	0.00291128
ratio	DBP (UK Biobank+ICBP)	rs4730237	0.377407	0.124768	0.0024874
ratio	DBP (UK Biobank+ICBP)	rs4948099	0.369972	0.125994	0.00332025
ratio	DBP (UK Biobank+ICBP)	rs511154	0.371147	0.125121	0.00301397
ratio	DBP (UK Biobank+ICBP)	rs519118	0.372826	0.125286	0.00292219
ratio	DBP (UK Biobank+ICBP)	rs60557289	0.376145	0.125083	0.00263696
ratio	DBP (UK Biobank+ICBP)	rs66619219	0.373747	0.125264	0.00284807
ratio	DBP (UK Biobank+ICBP)	rs687289	0.389712	0.113021	0.000564482
ratio	DBP (UK Biobank+ICBP)	rs705705	0.366158	0.122289	0.00275172
ratio	DBP (UK Biobank+ICBP)	rs718700	0.376704	0.124787	0.00253793
ratio	DBP (UK Biobank+ICBP)	rs73067080	0.371023	0.125096	0.00301777
ratio	DBP (UK Biobank+ICBP)	rs75070077	0.373823	0.125222	0.00283311
ratio	DBP (UK Biobank+ICBP)	rs750714	0.378436	0.126207	0.00271283
ratio	DBP (UK Biobank+ICBP)	rs75293976	0.373959	0.125234	0.00282579
ratio	DBP (UK Biobank+ICBP)	rs7704653	0.377124	0.124878	0.00252819
ratio	DBP (UK Biobank+ICBP)	rs77979581	0.373265	0.126327	0.00312908
ratio	DBP (UK Biobank+ICBP)	rs78312207	0.372857	0.125209	0.00290243
ratio	DBP (UK Biobank+ICBP)	rs78912080	0.362449	0.117862	0.00210367
ratio	DBP (UK Biobank+ICBP)	rs79953491	0.364757	0.124113	0.00329371
